# Supplementary material for: RNA Editing Alters miRNA Function in Chronic Lymphocytic Leukemia
Source: Cancers (Basel). 2020 May 5;12(5):1159. doi: 10.3390/cancers12051159 (PMC7280959; doi:10.3390/cancers12051159)
Supplement: Supplementary file 1 [file cancers-12-01159-s001.zip › table S1.xlsx]

## Sheet: Sheet1
	logFC	logCPM	PValue	adj,Pvalue
hsa-mir-1246	-12.9349	8.84677	1.0539e-228	3.04576e-226
hsa-mir-760	-6.7678	6.32955	8.09126e-149	2.33028e-146
hsa-mir-122	-13.0659	11.173	2.84284e-139	8.15895e-137
hsa-mir-128-2	-6.45154	3.7079	1.65873e-130	4.74396e-128
hsa-mir-28	4.38626	14.7068	6.49353e-104	1.85066e-101
hsa-mir-664b	-4.51355	7.3849	1.84296e-102	5.23401e-100
hsa-mir-93	5.01397	11.3131	2.58178e-99	7.30645e-97
hsa-mir-320e	-5.83301	2.7477	2.23082e-97	6.29091e-95
hsa-mir-4524a	9.79856	6.14121	5.67858e-82	1.59568e-79
hsa-mir-454	4.67107	8.05352	3.79206e-79	1.06178e-76
hsa-mir-142	3.22645	16.4892	7.56086e-77	2.10948e-74
hsa-mir-30b	5.25294	11.9347	1.53857e-76	4.27724e-74
hsa-mir-425	3.15454	10.8197	1.20113e-74	3.32713e-72
hsa-mir-4489	-4.83572	2.71207	1.76471e-71	4.87061e-69
hsa-mir-543	-8.43273	3.14731	5.17514e-70	1.42316e-67
hsa-let-7i	-2.86464	16.4262	2.34328e-69	6.42058e-67
hsa-mir-629	-2.78443	8.69807	2.33595e-67	6.37715e-65
hsa-mir-29c	6.2121	12.1114	3.03532e-67	8.25607e-65
hsa-mir-3150b	-5.69085	6.02255	5.68653e-67	1.54105e-64
hsa-mir-4437	-7.85375	2.85359	1.25001e-66	3.37503e-64
hsa-mir-345	4.84755	8.08308	4.1531e-65	1.11719e-62
hsa-mir-548k	4.92271	5.66041	1.83664e-63	4.92221e-61
hsa-mir-3916	-7.42739	4.83022	3.81505e-63	1.01862e-60
hsa-mir-186	3.50214	13.7049	2.17378e-62	5.78225e-60
hsa-mir-17	3.46948	9.99687	5.23171e-62	1.3864e-59
hsa-mir-15a	8.81371	11.1244	1.70618e-61	4.50432e-59
hsa-mir-660	6.17853	8.67232	3.2565e-61	8.56459e-59
hsa-mir-130b	3.82808	8.25647	1.1597e-57	3.03843e-55
hsa-mir-6747	-4.1766	4.48343	1.18228e-57	3.08575e-55
hsa-mir-5193	-4.37405	4.26557	1.93538e-55	5.03199e-53
hsa-mir-3614	-4.25045	3.36081	5.15836e-55	1.33602e-52
hsa-mir-409	-7.51251	5.03153	1.60973e-54	4.1531e-52
hsa-mir-181c	6.0055	6.67225	1.87636e-54	4.82224e-52
hsa-mir-4449	-3.39093	6.00909	4.7249e-54	1.20957e-51
hsa-mir-590	4.93857	5.58886	2.16967e-53	5.53265e-51
hsa-mir-1255a	-3.83246	5.7157	2.42574e-53	6.16139e-51
hsa-mir-26b	2.95864	14.9663	7.47662e-53	1.89159e-50
hsa-mir-577	5.34186	7.98758	1.70358e-50	4.29302e-48
hsa-mir-33a	-2.96017	5.93353	1.96357e-49	4.92856e-47
hsa-mir-2110	-2.38936	7.53724	7.04331e-49	1.76083e-46
hsa-mir-582	-7.14264	5.13031	5.68276e-48	1.41501e-45
hsa-mir-26a1	6.30927	6.03744	1.5219e-47	3.77432e-45
hsa-mir-320a	-2.22962	12.5761	4.07561e-47	1.00667e-44
hsa-mir-4647	-3.37636	3.38594	1.04621e-46	2.57367e-44
hsa-mir-10b	-4.73934	5.49093	2.4507e-46	6.00423e-44
hsa-mir-769	2.71301	9.12243	9.50674e-46	2.31965e-43
hsa-mir-4446	-3.18094	4.68685	1.39087e-45	3.37981e-43
hsa-mir-301a	5.0304	6.06404	2.6984e-45	6.53012e-43
hsa-mir-29a	3.0842	14.8618	3.96438e-44	9.55415e-42
hsa-mir-191	2.76535	14.8703	2.56705e-43	6.16093e-41
hsa-mir-6842	-2.33351	7.62864	6.78245e-43	1.621e-40
hsa-mir-423	-2.25016	15.5203	1.60109e-42	3.81059e-40
hsa-mir-107	6.40009	6.06456	2.94967e-42	6.99071e-40
hsa-mir-6821	-6.09856	3.34843	7.87646e-42	1.85884e-39
hsa-mir-200b	-2.59964	6.78846	1.04318e-41	2.45147e-39
hsa-mir-3912	3.86136	4.63617	1.60833e-41	3.7635e-39
hsa-mir-15b	4.21764	9.17897	4.31367e-41	1.00508e-38
hsa-mir-4454	7.82121	3.57691	8.1562e-41	1.89224e-38
hsa-mir-421	3.62794	8.04363	8.47286e-41	1.95723e-38
hsa-mir-1304	-3.2749	3.32072	1.86343e-40	4.28588e-38
hsa-mir-497	5.53436	5.30278	1.30867e-39	2.99684e-37
hsa-mir-4429	-3.85376	2.12669	1.81097e-39	4.12902e-37
hsa-mir-100	-7.26042	5.25659	1.90736e-38	4.3297e-36
hsa-mir-128-1	-2.15472	7.84617	1.63042e-37	3.68474e-35
hsa-mir-3150a	-3.2365	3.04855	2.57946e-37	5.80379e-35
hsa-mir-301b	6.79851	4.1058	4.21029e-37	9.43106e-35
hsa-mir-500a	4.38865	7.13154	8.40887e-37	1.87518e-34
hsa-mir-34a	6.89983	7.43731	9.08219e-37	2.01625e-34
hsa-mir-4476	-3.71614	2.54744	5.45768e-36	1.20615e-33
hsa-mir-221	2.93813	11.8845	7.4126e-35	1.63077e-32
hsa-let-7c	-2.71945	6.92153	1.9757e-34	4.32678e-32
hsa-mir-7-1	2.2003	7.17052	2.03108e-34	4.42776e-32
hsa-mir-3177	-2.48029	3.4144	3.14158e-34	6.81724e-32
hsa-mir-627	3.78118	3.78783	4.01385e-34	8.66992e-32
hsa-mir-30e	2.01197	14.6245	4.26347e-34	9.16647e-32
hsa-mir-103a2	3.4359	5.5829	2.58026e-33	5.52175e-31
hsa-mir-3064	-2.60999	3.30962	3.12947e-33	6.66576e-31
hsa-mir-23b	2.83712	7.20827	3.6737e-33	7.78825e-31
hsa-mir-7706	-2.01656	6.94948	1.35914e-32	2.86778e-30
hsa-mir-1179	4.97275	3.12085	3.80672e-32	7.99411e-30
AC002059,2	-2.25301	10.3493	5.4126e-32	1.13123e-29
hsa-mir-1307	-2.15231	9.89036	2.26104e-31	4.70297e-29
hsa-mir-589	2.31981	7.15398	3.98954e-31	8.25834e-29
hsa-mir-181a1	-3.86157	4.52635	4.90851e-31	1.01115e-28
hsa-mir-3691	-3.03897	2.45026	7.36173e-31	1.50915e-28
hsa-mir-20a	2.80943	10.7355	1.15899e-30	2.36435e-28
hsa-mir-580	5.97679	2.66341	1.70419e-30	3.4595e-28
hsa-mir-874	4.33046	6.23323	5.47214e-30	1.10537e-27
hsa-mir-21	2.7155	15.541	3.86394e-29	7.76652e-27
hsa-mir-19b1	-3.15347	3.60214	6.51517e-29	1.30303e-26
hsa-mir-324	3.60402	6.8616	1.20756e-28	2.40304e-26
hsa-mir-5196	-2.92332	6.28807	3.8425e-28	7.60815e-26
hsa-mir-3615	-1.82519	8.74466	4.9683e-28	9.78755e-26
hsa-mir-141	6.48285	9.85674	9.55639e-28	1.87305e-25
hsa-mir-335	3.12872	8.96881	1.39768e-26	2.72548e-24
hsa-mir-574	3.56492	7.36115	2.03406e-26	3.94607e-24
hsa-mir-331	2.61301	7.26329	6.57223e-26	1.26844e-23
hsa-mir-652	2.50873	7.58621	1.44396e-25	2.7724e-23
hsa-mir-2277	2.61803	3.71318	4.44842e-25	8.49649e-23
hsa-mir-33b	3.63067	2.88329	5.94652e-25	1.12984e-22
hsa-mir-95	-4.16429	6.30169	2.18147e-24	4.12298e-22
hsa-mir-5690	5.56332	2.75625	2.20612e-24	4.14751e-22
hsa-mir-92a1	1.98587	13.7456	5.56613e-24	1.04087e-21
hsa-mir-1295a	4.20474	7.73816	1.93134e-23	3.59229e-21
hsa-mir-4432	6.15349	2.78786	9.60833e-23	1.77754e-20
hsa-mir-1248	-4.02075	9.42313	1.0034e-22	1.84626e-20
hsa-mir-32	3.12244	8.42865	8.27459e-22	1.51425e-19
hsa-mir-3934	-2.61005	3.36008	1.11278e-21	2.02527e-19
hsa-let-7f2	-1.60648	12.1894	1.64177e-21	2.9716e-19
hsa-mir-362	3.19214	4.47805	7.07371e-21	1.27327e-18
hsa-mir-98	1.73431	10.8776	1.74588e-20	3.12512e-18
hsa-mir-29b1	2.22829	4.46943	2.96579e-20	5.2791e-18
hsa-mir-3652	-2.64005	3.10924	4.07398e-20	7.21095e-18
hsa-mir-195	2.70064	7.25841	7.66249e-20	1.3486e-17
hsa-mir-4775	2.95299	2.66325	8.3385e-20	1.45924e-17
hsa-mir-641	2.11101	4.41135	1.16981e-19	2.03539e-17
hsa-mir-342	-1.7158	13.335	1.16976e-19	2.03539e-17
hsa-mir-151b	5.64299	8.27244	4.67433e-19	8.03984e-17
hsa-mir-1291	-1.69976	5.94251	8.20814e-19	1.40359e-16
hsa-mir-106b	1.54046	10.5466	1.0978e-18	1.86626e-16
hsa-mir-4517	3.98936	2.64894	3.7163e-18	6.28054e-16
hsa-mir-2116	3.75747	3.96192	3.79391e-18	6.37377e-16
hsa-mir-378a	2.49341	5.00474	4.18408e-18	6.98741e-16
hsa-mir-130a	4.88795	4.88901	5.07606e-18	8.42627e-16
hsa-mir-181a2	-4.96999	7.43107	1.20439e-17	1.98724e-15
hsa-mir-6514	-2.15533	2.50782	1.42692e-17	2.34015e-15
hsa-mir-199b	3.15415	4.4061	7.7476e-17	1.26286e-14
hsa-mir-194-2	3.41613	4.63973	2.03883e-16	3.30291e-14
hsa-mir-23a	1.64651	9.69008	5.48633e-16	8.833e-14
hsa-mir-150	2.25554	17.5736	7.32022e-16	1.17124e-13
hsa-mir-486-2	-2.217	6.28197	1.87526e-15	2.98166e-13
hsa-mir-330	-1.31914	7.1332	3.16411e-15	4.99929e-13
hsa-mir-6837	-1.96158	2.5542	3.49076e-15	5.48049e-13
hsa-mir-26a2	1.90275	5.98952	4.00272e-15	6.24424e-13
hsa-mir-374b	1.84686	7.6395	5.03789e-15	7.80873e-13
hsa-mir-99a	-5.14964	6.18849	5.66428e-15	8.72298e-13
hsa-mir-340	2.40901	9.58438	5.96553e-15	9.12725e-13
hsa-let-7a2	2.30634	5.1998	6.60455e-15	1.00389e-12
hsa-mir-5000	1.88529	2.66724	7.1843e-15	1.08483e-12
hsa-mir-16-1	3.22292	4.1962	7.92386e-15	1.18858e-12
hsa-mir-3917	-1.96946	3.50631	9.59964e-15	1.43035e-12
hsa-mir-628	1.5131	5.21996	1.49883e-14	2.21827e-12
hsa-mir-1301	-1.76222	5.23421	1.65778e-14	2.43694e-12
hsa-mir-183	-2.66485	6.76172	2.39773e-14	3.50069e-12
hsa-mir-200a	-2.64787	6.42381	2.69052e-14	3.90125e-12
hsa-mir-598	1.85845	6.46051	2.78542e-14	4.011e-12
hsa-mir-766	1.29006	7.03129	4.23636e-14	6.05799e-12
hsa-mir-127	-3.46839	3.42008	4.45976e-14	6.33286e-12
hsa-mir-101-1	1.48012	6.2644	1.05721e-13	1.49067e-11
hsa-mir-3173	-1.88043	4.21805	1.20371e-13	1.6852e-11
hsa-mir-184	-3.02922	6.80414	4.6164e-13	6.4168e-11
SNORD138	2.72115	9.3733	4.893e-13	6.75233e-11
hsa-mir-27b	1.75346	12.5848	5.77167e-13	7.90718e-11
hsa-mir-155	1.4164	15.9535	1.048e-12	1.42528e-10
hsa-mir-129-1	-3.44458	2.83289	1.38042e-12	1.86356e-10
hsa-mir-1292	-2.79666	3.55871	1.87048e-12	2.50645e-10
hsa-mir-6769b	2.23529	3.80268	7.44098e-12	9.8965e-10
hsa-mir-6866	-1.51909	3.50604	1.02689e-11	1.3555e-09
hsa-mir-18a	1.08596	5.69651	1.09873e-11	1.43934e-09
hsa-mir-6793	-1.72043	2.7919	1.26522e-11	1.64479e-09
hsa-mir-3605	-1.46259	5.28068	2.29073e-11	2.95504e-09
hsa-mir-1294	-1.74338	2.57963	2.71742e-11	3.4783e-09
hsa-let-7e	-3.14495	8.40625	2.9474e-11	3.7432e-09
hsa-mir-3127	-1.55365	3.00953	6.30592e-11	7.89795e-09
hsa-mir-4473	-2.61865	2.2282	6.26821e-11	7.89795e-09
hsa-mir-4767	4.04079	2.73155	7.16366e-11	8.88294e-09
hsa-mir-338	5.03367	5.69141	8.04903e-11	9.90031e-09
hsa-mir-140	1.0807	13.1557	1.04272e-10	1.27212e-08
hsa-mir-151a	-2.6436	12.4829	1.31704e-10	1.59361e-08
hsa-let-7f1	-1.13186	9.03817	1.53055e-10	1.83666e-08
hsa-mir-192	1.79806	12.2855	1.72692e-10	2.05503e-08
hsa-let-7b	-1.4814	14.0791	1.81342e-10	2.13983e-08
hsa-mir-6868	-2.27282	2.59289	2.37931e-10	2.78379e-08
hsa-mir-3681	5.23576	5.56786	3.82586e-10	4.438e-08
hsa-mir-19a	1.9799	6.60301	7.23292e-10	8.31786e-08
hsa-mir-4662a	1.92063	5.15871	7.60307e-10	8.6675e-08
hsa-mir-4464	1.94	5.14659	9.30278e-10	1.05121e-07
hsa-mir-3157	1.54689	3.00099	9.88814e-10	1.10747e-07
hsa-mir-152	-1.64965	6.6953	1.45348e-09	1.61336e-07
hsa-mir-181d	-1.61333	3.61766	1.98914e-09	2.18806e-07
hsa-mir-148b	0.998137	10.3876	2.13356e-09	2.32558e-07
hsa-mir-363	-2.04183	9.59789	3.38233e-09	3.65292e-07
hsa-mir-212	-1.81418	3.60376	4.48144e-09	4.79514e-07
hsa-mir-4781	1.21904	3.14977	5.40631e-09	5.73069e-07
hsa-let-7a3	1.40747	5.94287	7.05268e-09	7.40532e-07
hsa-mir-659	-1.21557	4.82262	1.46794e-08	1.52666e-06
hsa-mir-185	-1.18455	7.67572	2.49171e-08	2.56646e-06
hsa-mir-139	-2.4038	2.88261	5.06429e-08	5.16558e-06
hsa-mir-132	-1.18138	6.58688	6.94521e-08	7.01466e-06
hsa-mir-4661	-1.1899	4.06723	7.03458e-08	7.03458e-06
hsa-mir-505	-0.931714	6.55446	7.13803e-08	7.06665e-06
hsa-mir-197	1.20425	10.0384	7.36142e-08	7.21419e-06
hsa-mir-339	1.29085	9.44337	9.09741e-08	8.82448e-06
hsa-mir-182	2.03928	9.06207	1.00797e-07	9.67656e-06
hsa-mir-6894	-1.37078	3.36886	1.00993e-07	9.67656e-06
hsa-mir-29b2	1.60769	4.43357	1.0588e-07	9.95271e-06
hsa-mir-4326	-1.77432	3.35273	2.13529e-07	1.98582e-05
hsa-mir-374a	1.25895	8.16026	3.11662e-07	2.86729e-05
hsa-mir-4443	1.74612	4.11212	4.1099e-07	3.70648e-05
hsa-mir-24-1	-1.49461	2.38068	4.07305e-07	3.70648e-05
hsa-mir-5091	-1.23117	3.37856	4.22539e-07	3.7606e-05
hsa-mir-193a	-1.47261	5.72796	4.84342e-07	4.26221e-05
hsa-mir-99b	-2.57552	6.60951	5.38351e-07	4.68365e-05
hsa-mir-1180	-1.39861	3.03231	6.7274e-07	5.78556e-05
hsa-mir-548e	1.19505	5.38735	7.87565e-07	6.69431e-05
hsa-mir-942	1.06646	4.94212	1.40235e-06	0.000117798
hsa-let-7d	-0.644521	12.1549	1.47088e-06	0.000122083
hsa-mir-3609	-2.14308	9.72132	1.83124e-06	0.000150162
hsa-mir-103a1	1.52421	3.21021	2.00561e-06	0.000162455
hsa-mir-3651	1.82062	4.1586	2.4403e-06	0.000193115
hsa-mir-1306	-1.11146	2.94917	2.41394e-06	0.000193115
hsa-mir-708	-2.6468	4.49132	3.77025e-06	0.00029408
hsa-mir-501	-1.11848	6.30591	6.95543e-06	0.000535568
hsa-mir-4746	-1.32217	2.70743	9.76221e-06	0.000741928
hsa-mir-30d	0.62807	14.9421	1.09484e-05	0.00082113
hsa-mir-1270	1.18451	3.50067	1.36683e-05	0.00101145
hsa-mir-744	-0.825923	8.37054	1.46699e-05	0.00107091
hsa-mir-328	-0.769374	7.80266	2.0538e-05	0.00147873
hsa-mir-499a	-1.11535	4.79643	2.33656e-05	0.00165896
hsa-mir-4424	2.19521	5.88614	2.48776e-05	0.00174143
hsa-mir-30c1	1.09848	4.59425	2.55341e-05	0.00176185
hsa-mir-223	-0.923519	10.9294	2.8468e-05	0.00193582
hsa-mir-5001	0.845066	3.41592	4.69469e-05	0.00314544
hsa-mir-296	1.81023	4.42794	5.1138e-05	0.00337511
hsa-mir-6513	1.02647	2.89234	8.96205e-05	0.00582533
hsa-mir-486-1	-0.817406	7.74505	0.000102007	0.00652844
hsa-mir-375	1.80639	3.86632	0.000138132	0.00870233
hsa-mir-193b	-1.53535	4.86493	0.000174629	0.010827
hsa-mir-7974	1.06506	2.8289	0.000242556	0.0147959
hsa-mir-5010	-0.878123	4.41813	0.000336103	0.0201662
hsa-mir-361	0.652178	12.7426	0.000369246	0.0217855
hsa-mir-101-2	0.847521	8.92709	0.000379856	0.0220316
hsa-mir-1249	1.32569	3.65777	0.000586399	0.0334248
hsa-mir-24-2	-0.778175	5.20285	0.000618304	0.034625
hsa-mir-6741	-0.815039	3.12991	0.000993709	0.054654
hsa-mir-3202-1	0.983827	2.49168	0.00102445	0.0553203
hsa-mir-3613	1.30165	5.02936	0.00108126	0.0573067
hsa-mir-3909	0.976557	3.54706	0.00114278	0.0594244
hsa-mir-1275	1.01821	3.94179	0.00269277	0.137331
hsa-mir-4685	0.633136	2.83098	0.00317353	0.158677
hsa-mir-92b	0.829075	9.86739	0.00437796	0.21452
hsa-mir-146b	-0.821623	13.1653	0.00678089	0.325483
hsa-mir-642a	-1.11996	2.80758	0.00794987	0.373644
hsa-mir-6503	2.36535	4.70826	0.00892175	0.4104
hsa-mir-146a	1.02971	14.015	0.0195441	0.879483
hsa-mir-125a	-1.22714	8.41812	0.020141	0.886202
hsa-mir-651	0.599489	4.3917	0.0225738	0.970675
hsa-mir-10a	1.23253	11.6086	0.058951	1
hsa-mir-511	0.999083	3.82368	0.110704	1
hsa-mir-20b	0.809349	4.55082	0.0492944	1
hsa-mir-106a	0.694626	3.51942	0.0735226	1
hsa-mir-6731	0.666092	2.79124	0.0570953	1
hsa-mir-4496	0.644818	2.73899	0.0265435	1
hsa-mir-6125	0.61363	2.99394	0.0370459	1
hsa-mir-1538	0.606305	2.52627	0.0250027	1
hsa-mir-190b	0.554187	3.77183	0.0275881	1
hsa-mir-1910	0.548694	3.57847	0.0910039	1
hsa-mir-6516	0.474871	2.94414	0.17213	1
hsa-mir-5696	0.365505	2.71739	0.0765269	1
hsa-mir-138-1	0.324262	3.88781	0.762816	1
hsa-mir-576	0.182008	5.50293	0.279432	1
hsa-mir-6803	0.16214	4.2463	0.742935	1
hsa-mir-671	0.149316	6.80726	0.422326	1
hsa-mir-1468	0.13894	7.41059	0.540301	1
hsa-mir-6852	0.136268	2.66545	0.350848	1
hsa-mir-16-2	0.133216	8.92409	0.476134	1
hsa-mir-6802	0.129011	2.46209	0.456326	1
hsa-mir-27a	0.102566	11.7364	0.613926	1
hsa-mir-4521	0.0655118	3.3927	0.788193	1
hsa-mir-92a2	0.0108357	9.69058	0.969859	1
hsa-let-7g	0.0103351	16.4627	0.963724	1
hsa-mir-215	-0.0243393	5.13461	0.941398	1
hsa-mir-1271	-0.104877	4.28977	0.794894	1
hsa-mir-126	-0.11699	6.07412	0.772497	1
hsa-mir-532	-0.117492	10.3931	0.527043	1
hsa-mir-1976	-0.12456	4.77885	0.489197	1
hsa-mir-30a	-0.125875	7.97845	0.779565	1
hsa-let-7a1	-0.243058	5.98617	0.243368	1
hsa-mir-451a	-0.251217	4.16071	0.440275	1
hsa-mir-25	-0.270332	13.8169	0.0452978	1
hsa-mir-664a	-0.317829	9.95658	0.11707	1
hsa-mir-222	-0.345695	11.0271	0.029922	1
hsa-mir-148a	-0.375923	14.4837	0.193333	1
hsa-mir-3928	-0.390797	3.14227	0.149958	1
hsa-mir-6774	-0.446894	4.4006	0.0527244	1
hsa-mir-1273h	-0.455192	3.55299	0.0524267	1
hsa-mir-143	-0.472123	4.63352	0.387992	1
hsa-mir-200c	-0.612846	8.083	0.0725271	1
hsa-mir-4999	-0.684075	2.54234	0.0477436	1
