# Supplementary material for: RNA Editing Alters miRNA Function in Chronic Lymphocytic Leukemia
Source: Cancers (Basel). 2020 May 5;12(5):1159. doi: 10.3390/cancers12051159 (PMC7280959; doi:10.3390/cancers12051159)
Supplement: Supplementary file 1 [file cancers-12-01159-s001.zip › table S2.xlsx]

## Sheet: Sheet1
logFC	logCPM	PValue	adj.Pvalue
AC002059.2	-225300802633917	103492771169608	5.4126e-18	1.13123e-15
hsa-mir-100	-726041612252753	525658886431792	1.90736e-24	4.3297e-22
hsa-mir-101-1	148011806768816	626439948947959	10.5721	1490.67
hsa-mir-101-2	0.847520994177134	892709476800966	0.0003798555744465	0.022031623317897
hsa-mir-103a1	152421446731638	321021020822347	2.00561e+08	0.000162454529033958
hsa-mir-103a2	343590489442151	55828996499193	2.58026e-19	5.52175e-17
hsa-mir-106a	0.694626341181235	351942420150682	0.0735225994705557	1
hsa-mir-106b	154045921922121	105465659089298	0.00010978	0.0186626
hsa-mir-107	640008959944072	606455850197774	2.94967e-28	6.99071e-26
hsa-mir-10a	123252808898408	116086241035146	0.0589509808993568	1
hsa-mir-10b	-473934387901842	549093223098118	2.4507e-32	6.00423e-30
hsa-mir-1179	497274642147476	312084677393797	3.80672e-18	7.99411e-16
hsa-mir-1180	-139861036648182	303230636975772	6.7274e+07	5.78556e+09
hsa-mir-122	-130659463881069	111729735805642	2.84284e-125	8.15895e-123
hsa-mir-1246	-129348552442492	884676957823108	1.0539e-214	3.04576e-212
hsa-mir-1248	-402074861247317	942312579067101	1.0034e-09	1.84626e-06
hsa-mir-1249	132568549027162	365776871391764	0.000586399431423197	0.0334247675911222
hsa-mir-1255a	-383246345579649	571570436910737	2.42574e-39	6.16139e-37
hsa-mir-125a	-122713558054947	841811861269269	0.0201409546530922	0.886202004736058
hsa-mir-126	-0.116989650816673	607411560923925	0.772496831919082	1
hsa-mir-127	-346839467199222	342007688771074	4.45976	633.286
hsa-mir-1270	118451076055493	350067238179259	1.36683e+08	0.00101145399937112
hsa-mir-1271	-0.104876715492316	428977311259914	0.794893542576861	1
hsa-mir-1273h	-0.455192374908694	355299264266935	0.0524267277013213	1
hsa-mir-1275	101820816693577	394179280047671	0.00269277260263543	0.137331402734407
hsa-mir-128-1	-215471532863364	784616887929831	1.63042e-23	3.68474e-21
hsa-mir-128-2	-645153667174212	370790303408841	1.65873e-116	4.74396e-114
hsa-mir-129-1	-344457854444633	28328947003772	138.042	18635.6
hsa-mir-1291	-169976323118018	594251272469112	8.20814e-05	0.0140359
hsa-mir-1292	-279665913182899	355870961890794	187.048	25064.5
hsa-mir-1294	-174337649049008	257963462142775	2717.42	347830
hsa-mir-1295a	420473705431078	773815938195831	1.93134e-09	3.59229e-07
hsa-mir-1301	-176221600239815	523420563207335	1.65778	243.694
hsa-mir-1304	-327490442099589	332072029176243	1.86343e-26	4.28588e-24
hsa-mir-1306	-111146055697533	294917119581816	2.41394e+08	0.00019311480692113
hsa-mir-1307	-215230823888132	989036183109027	2.26104e-17	4.70297e-15
hsa-mir-130a	488794990224225	488901324164684	0.000507606	0.0842627
hsa-mir-130b	382807825693394	82564712974889	1.1597e-43	3.03843e-41
hsa-mir-132	-118138092344767	65868816997186	6.94521e+06	7.01466e+08
hsa-mir-138-1	0.324262355069297	388781366928183	0.762816044362551	1
hsa-mir-139	-240380063356995	288261424211161	5.06429e+06	5.16558e+08
hsa-mir-140	108069792823636	131557225261323	10427.2	1.27212e+06
hsa-mir-141	648284946540143	98567368906264	9.55639e-14	1.87305e-11
hsa-mir-142	322644921500094	16489248383842	7.56086e-63	2.10948e-61
hsa-mir-143	-0.472122780220813	463351581596641	0.387992041791362	1
hsa-mir-1468	0.138939879763346	741058844091248	0.54030107724891	1
hsa-mir-146a	102970956793349	140150258283098	0.0195440648409967	0.879482917844853
hsa-mir-146b	-0.821622535123417	131652960975981	0.00678088679809467	0.325482566308544
hsa-mir-148a	-0.375923185757117	144836974105893	0.193332563179624	1
hsa-mir-148b	0.998137152565454	103876369254022	213356	2.32558e+07
hsa-mir-150	225554119821747	175736055571074	0.0732022	11.7124
hsa-mir-151a	-264360430006201	124829143293318	13170.4	1.59361e+06
hsa-mir-151b	564298993224866	827244467646809	4.67433e-05	0.00803984
hsa-mir-152	-164964920549839	669529724820285	145348	1.61336e+07
hsa-mir-1538	0.606305308737289	252627020061349	0.0250027276626627	1
hsa-mir-155	141640113965399	159535306188518	104.8	14252.8
hsa-mir-15a	881371242763958	111244098113854	1.70618e-47	4.50432e-45
hsa-mir-15b	421764193406283	91789654079744	4.31367e-27	1.00508e-24
hsa-mir-16-1	322291732253686	419620257809647	0.792386	118.858
hsa-mir-16-2	0.133215999027629	892409416438736	0.476133995299431	1
hsa-mir-17	34694767961333	999687233849227	5.23171e-48	1.3864e-45
hsa-mir-181a1	-386156540744752	45263464246973	4.90851e-18	1.01115e-14
hsa-mir-181a2	-496998767439528	743107353530835	0.00120439	0.198724
hsa-mir-181c	600550141808405	667225063235498	1.87636e-40	4.82224e-38
hsa-mir-181d	-161332967966323	361766466142527	198914	2.18806e+07
hsa-mir-182	20392754963525	906207390128628	1.00797e+07	9.67656e+08
hsa-mir-183	-266484962418387	676171974611736	2.39773	350.069
hsa-mir-184	-302922085738552	680414259108443	46.164	6416.8
hsa-mir-185	-118455355257625	767571979302549	249171	2.56646e+08
hsa-mir-186	350213620297865	137048821933332	2.17378e-48	5.78225e-46
hsa-mir-18a	10859587713673	569651424456315	1098.73	14393.4
hsa-mir-190b	0.554187125914565	377183095387747	0.0275880993535143	1
hsa-mir-191	276534912513598	148703198065143	2.56705e-29	6.16093e-27
hsa-mir-1910	0.548693761145921	357847081144969	0.0910039237565317	1
hsa-mir-192	179805907761812	122855224560638	17269.2	2.05503e+06
hsa-mir-193a	-147260515643232	572796093599992	4.84342e+07	4.26221e+09
hsa-mir-193b	-153534754881647	486493328422458	0.000174628989787764	0.0108269973668414
hsa-mir-194-2	341613163708862	463972860195126	0.0203883	3.30291
hsa-mir-195	270063970465478	725840815592902	7.66249e-06	0.0013486
hsa-mir-197	120424579918202	100383590872043	736142	7.21419e+08
hsa-mir-1976	-0.124559641775915	477885350060526	0.489197415259322	1
hsa-mir-199b	315414833309067	440609916035435	0.0077476	1.26286
hsa-mir-19a	197989713324795	660301433601242	72329.2	831786
hsa-mir-19b1	-315346660047239	36021396696001	6.51517e-15	1.30303e-12
hsa-mir-200a	-264786503570445	642381486765962	2.69052	390.125
hsa-mir-200b	-259963654942998	678846023169766	1.04318e-27	2.45147e-25
hsa-mir-200c	-0.612845522494927	80830019930317	0.0725270981868108	1
hsa-mir-20a	280943130773749	10735474333281	1.15899e-16	2.36435e-14
hsa-mir-20b	0.809348742194792	455082427751944	0.0492943521995585	1
hsa-mir-21	271550404921614	155409740813095	3.86394e-15	7.76652e-13
hsa-mir-2110	-23893560633801	753723888794217	7.04331e-35	1.76083e-32
hsa-mir-2116	375746700676077	396191876247553	0.000379391	0.0637377
hsa-mir-212	-181417902180522	360376453401087	448144	4.79514e+07
hsa-mir-215	-0.0243392879839691	513461365499164	0.94139826131073	1
hsa-mir-221	293812782540691	118845077175135	7.4126e-21	1.63077e-18
hsa-mir-222	-0.345695458444618	110270656389759	0.0299220215694553	1
hsa-mir-223	-0.923519452303383	109294000782242	2.8468e+09	0.00193582150098964
hsa-mir-2277	261802539612647	371318059911579	4.44842e-11	8.49649e-09
hsa-mir-23a	164651160332605	969008265041505	0.0548633	8.833
hsa-mir-23b	283712307612967	720827171144311	3.6737e-19	7.78825e-17
hsa-mir-24-1	-149460770373277	238067893572269	4.07305e+07	3.70648e+09
hsa-mir-24-2	-0.778175223585917	520285029029216	0.000618304340828677	0.0346250430864059
hsa-mir-25	-0.270331676331344	138169406100457	0.0452978151265571	1
hsa-mir-26a1	63092749303659	603744058109195	1.5219e-33	3.77432e-31
hsa-mir-26a2	190275395859617	598952383044355	0.0400272	62.4424
hsa-mir-26b	295863913720852	149663379780166	7.47662e-39	1.89159e-36
hsa-mir-27a	0.102565548755066	117364077108251	0.613925575438687	1
hsa-mir-27b	17534557149786	1258479492381	0.577167	7907.18
hsa-mir-28	438626315261127	147067600423123	6.49353e-90	1.85066e-87
hsa-mir-296	181023093502581	442793716436032	5.1138e+09	0.0033751050918958
hsa-mir-29a	308419649147199	148618412925708	3.96438e-30	9.55415e-28
hsa-mir-29b1	222828933006441	446942868193333	2.96579e-06	0.00052791
hsa-mir-29b2	160769190614074	44335701700396	1.0588e+07	9.95271e+08
hsa-mir-29c	621210331633969	121113693700817	3.03532e-53	8.25607e-51
hsa-mir-301a	503039734086122	606404387848273	2.6984e-31	6.53012e-29
hsa-mir-301b	679851037253016	410580050898075	4.21029e-23	9.43106e-21
hsa-mir-3064	-260999219885176	330961656261578	3.12947e-19	6.66576e-17
hsa-mir-30a	-0.125875043887612	797844840167775	0.779565441670225	1
hsa-mir-30b	525294458273861	119347160557685	1.53857e-62	4.27724e-60
hsa-mir-30c1	10984815029875	459424727396721	2.55341e+07	0.00176185305241272
hsa-mir-30d	0.628070353935188	149420989317775	1.09484e+09	0.000821129590069594
hsa-mir-30e	201197164210934	146244656935421	4.26347e-20	9.16647e-18
hsa-mir-3127	-15536509776118	300953179225238	6305.92	789795
hsa-mir-3150a	-323650340682591	304855094855267	2.57946e-23	5.80379e-21
hsa-mir-3150b	-569084748022178	602255340040894	5.68653e-54	1.54105e-50
hsa-mir-3157	154689120261637	300099494653565	98881.4	1.10747e+07
hsa-mir-3173	-18804252708061	421804510643558	12.0371	1685.2
hsa-mir-3177	-248029469669709	341439692772734	3.14158e-20	6.81724e-18
hsa-mir-32	312243544000844	842864537770181	8.27459e-08	1.51425e-05
hsa-mir-3202-1	0.983826695595304	249167546129104	0.00102445043027532	0.0553203232348673
hsa-mir-320a	-222961638268047	125760512240935	4.07561e-33	1.00667e-31
hsa-mir-320e	-583301088188935	274770268642993	2.23082e-83	6.29091e-82
hsa-mir-324	360401876755821	686160226542559	1.20756e-14	2.40304e-12
hsa-mir-328	-0.769373613758068	780266358011073	2.0538e+09	0.00147873398463016
hsa-mir-330	-131914303989396	713320174138399	0.0316411	49.9929
hsa-mir-331	261301369461764	726329397874422	6.57223e-12	1.26844e-09
hsa-mir-335	312872216329644	89688145059197	1.39768e-12	2.72548e-10
hsa-mir-338	503366568593474	569140745899557	8049.03	990031
hsa-mir-339	129085038446201	944337315720171	9.09741e+06	8.82448e+08
hsa-mir-33a	-296017044011167	593352565507818	1.96357e-35	4.92856e-33
hsa-mir-33b	363066540882482	288328917032526	5.94652e-11	1.12984e-08
hsa-mir-340	240901414635765	958437626328414	0.596553	91.2725
hsa-mir-342	-171579953362619	133349875427342	1.16976e-06	0.00203539
hsa-mir-345	484754790178278	808308205314211	4.1531e-51	1.11719e-48
hsa-mir-34a	689982659689609	743730743164591	9.08219e-24	2.01625e-20
hsa-mir-3605	-146258911030815	528068364918035	2290.73	295504
hsa-mir-3609	-214308324652509	972131705298768	1.83124e+08	0.000150161751536197
hsa-mir-361	0.652178465520487	127426035098948	0.000369246454076777	0.0217855407905298
hsa-mir-3613	130164627677192	50293599011223	0.00108125789122663	0.0573066682350115
hsa-mir-3614	-425044506382335	33608098315928	5.15836e-41	1.33602e-38
hsa-mir-3615	-182519401070415	87446555045581	4.9683e-14	9.78755e-13
hsa-mir-362	319214087306205	447804720182699	7.07371e-07	0.000127327
hsa-mir-363	-204183400408909	959788987774916	338233	3.65292e+07
hsa-mir-3651	182062441233118	415859650861197	2.4403e+08	0.00019311480692113
hsa-mir-3652	-264004819335289	310924229320206	4.07398e-06	0.000721095
hsa-mir-3681	523576161317452	556785702417568	38258.6	4.438e+06
hsa-mir-3691	-3038969592508	245026455673126	7.36173e-17	1.50915e-14
hsa-mir-374a	125894663680267	816025814823117	3.11662e+07	2.86729e+09
hsa-mir-374b	184686133221568	763949746189827	0.503789	78.0873
hsa-mir-375	180639440560418	386631597074292	0.000138132253100794	0.00870233194535
hsa-mir-378a	249341073230688	500473794382796	0.000418408	0.0698741
hsa-mir-3909	0.976557247528439	354706363709479	0.00114277746428972	0.0594244281430655
hsa-mir-3912	386135669142585	463617486013956	1.60833e-27	3.7635e-25
hsa-mir-3916	-742738672441078	483022257298057	3.81505e-49	1.01862e-46
hsa-mir-3917	-196945655515258	350630766298592	0.959964	143.035
hsa-mir-3928	-0.39079741453483	314226550772763	0.14995829730397	1
hsa-mir-3934	-261005405634086	336008425871685	1.11278e-08	2.02527e-05
hsa-mir-409	-751250583539128	503152787078329	1.60973e-41	4.1531e-38
hsa-mir-421	362793555108066	804363383451862	8.47286e-27	1.95723e-24
hsa-mir-423	-225016023704987	155203316096618	1.60109e-28	3.81059e-26
hsa-mir-425	315453918463342	108196701150047	1.20113e-60	3.32713e-59
hsa-mir-4326	-177431722591112	335273330465584	2.13529e+07	1.98582e+09
hsa-mir-4424	219520605561564	58861415020143	2.48776e+08	0.00174142968454028
hsa-mir-4429	-385376396708793	212668913595784	1.81097e-25	4.12902e-23
hsa-mir-4432	615348902202929	278786339392531	9.60833e-09	1.77754e-06
hsa-mir-4437	-785374553582966	285359239282959	1.25001e-52	3.37503e-50
hsa-mir-4443	174611780718618	411211797814928	4.1099e+07	3.70648e+09
hsa-mir-4446	-318093858974108	468685379349569	1.39087e-31	3.37981e-29
hsa-mir-4449	-339093203602095	600908705823535	4.7249e-40	1.20957e-37
hsa-mir-4454	782121170659829	357691457442944	8.1562e-27	1.89224e-24
hsa-mir-4464	193999972221847	514659233955523	93027.8	1.05121e+06
hsa-mir-4473	-261864701538126	222819667376596	6268.21	789795
hsa-mir-4476	-371614350930085	254744496384267	5.45768e-22	1.20615e-19
hsa-mir-4489	-483572369929982	271206538257604	1.76471e-57	4.87061e-55
hsa-mir-4496	0.644817791581473	273898954759044	0.0265435297009446	1
hsa-mir-4517	398935916005877	264894452854362	0.00037163	0.0628054
hsa-mir-451a	-0.251216587907669	416071444091521	0.440275299313852	1
hsa-mir-4521	0.0655118228726896	33927005812391	0.788192861208124	1
hsa-mir-4524a	979856008497374	614120804789368	5.67858e-68	1.59568e-65
hsa-mir-454	467107016459171	805352408986746	3.79206e-65	1.06178e-62
hsa-mir-4647	-337636488947711	33859383927012	1.04621e-33	2.57367e-30
hsa-mir-4661	-118989525314873	406722916270493	7.03458e+06	7.03458e+08
hsa-mir-4662a	192062949752473	515871370781104	76030.7	8.6675e+06
hsa-mir-4685	0.633136001789787	283098356727333	0.00317353073760184	0.158676536880092
hsa-mir-4746	-132216748539705	27074292201424	9.76221e+08	0.000741928026689075
hsa-mir-4767	404078795382764	273155164851973	7163.66	888294
hsa-mir-4775	295299439272146	266324750096719	8.3385e-06	0.00145924
hsa-mir-4781	121903656616088	314977005781832	540631	5.73069e+07
hsa-mir-486-1	-0.817406082849992	774505448374952	0.000102006863166835	0.00652843924267747
hsa-mir-486-2	-221699761707058	628196565261813	0.187526	29.8166
hsa-mir-497	553436214062291	530278448231949	1.30867e-25	2.99684e-23
hsa-mir-4999	-0.684074849354328	254234063008824	0.0477435617285151	1
hsa-mir-499a	-111535329836074	479642727501924	2.33656e+09	0.00165895520236775
hsa-mir-5000	188529464932062	266724439628324	0.71843	10.8483
hsa-mir-5001	0.845065829940925	341591526779233	4.69469e+08	0.0031454398714163
hsa-mir-500a	438865127937514	713154487153993	8.40887e-23	1.87518e-20
hsa-mir-501	-111847658657542	630590606729104	6.95543e+08	0.000535567882759088
hsa-mir-5010	-0.87812315816776	441812972153395	0.000336103349595909	0.0201662009757546
hsa-mir-505	-0.931714263539284	655446404612893	7.13803e+06	7.06665e+08
hsa-mir-5091	-123117209874522	337856334491575	4.22539e+07	3.7606e+09
hsa-mir-511	0.999082669722923	382368203695058	0.110703700537817	1
hsa-mir-5193	-437404736340998	426556822237844	1.93538e-41	5.03199e-39
hsa-mir-5196	-292332446622868	628807190350257	3.8425e-15	7.60815e-12
hsa-mir-532	-0.117492136060534	103931024415614	0.527043208662085	1
hsa-mir-543	-843272623163024	314731396232849	5.17514e-56	1.42316e-53
hsa-mir-548e	119505226012746	538735135890834	7.87565e+07	6.69431e+09
hsa-mir-548k	492270701592634	566040614322233	1.83664e-49	4.92221e-47
hsa-mir-5690	556331995827739	275625452785121	2.20612e-10	4.14751e-08
hsa-mir-5696	0.365504982849794	271738789770476	0.0765268806847651	1
hsa-mir-574	356491983161731	736114831513243	2.03406e-12	3.94607e-10
hsa-mir-576	0.182007984362778	550292884091319	0.279432352971452	1
hsa-mir-577	534185754936587	798758096336278	1.70358e-36	4.29302e-34
hsa-mir-580	597678886108565	266341370168939	1.70419e-16	3.4595e-15
hsa-mir-582	-71426425233783	513030567828161	5.68276e-34	1.41501e-33
hsa-mir-589	231981242452508	715397686713997	3.98954e-17	8.25834e-15
hsa-mir-590	493856610262136	558886397522997	2.16967e-39	5.53265e-37
hsa-mir-598	185844530242933	646050503341162	2.78542	401.1
hsa-mir-6125	0.613629618624694	299393504952639	0.0370459342657758	1
hsa-mir-627	378118392537744	378783336217615	4.01385e-21	8.66992e-20
hsa-mir-628	151310127879644	521995598617379	1.49883	22.1827
hsa-mir-629	-278442728210104	869807300264307	2.33595e-53	6.37715e-52
hsa-mir-641	211101474332841	441134640678596	1.16981e-05	0.00203539
hsa-mir-642a	-111996058931659	280758201730722	0.0079498678395392	0.373643788458343
hsa-mir-6503	236534966158371	470825719590876	0.00892174935352299	0.410400470262057
hsa-mir-651	0.599489474737835	439170386494082	0.022573844915454	0.970675331364523
hsa-mir-6513	102646972713081	289233645399284	8.96205e+09	0.00582533011530971
hsa-mir-6514	-215532686724336	250782132270704	0.00142692	0.234015
hsa-mir-6516	0.474871254635561	294414344950517	0.172130230389035	1
hsa-mir-652	25087258639155	758620610527572	1.44396e-11	2.7724e-09
hsa-mir-659	-121557324796138	482262176781751	1.46794e+06	1.52666e+07
hsa-mir-660	617852892533317	867232235321167	3.2565e-47	8.56459e-45
hsa-mir-664a	-0.317828906214945	995658188859091	0.117070124676144	1
hsa-mir-664b	-451354718524578	738490347503463	1.84296e-88	5.23401e-86
hsa-mir-671	0.149316059207773	680725650069546	0.422326061943302	1
hsa-mir-6731	0.666092029635421	279123583314624	0.0570953178756131	1
hsa-mir-6741	-0.815039408208551	312990914573406	0.000993709475035247	0.0546540211269386
hsa-mir-6747	-417659631676973	448343289505899	1.18228e-43	3.08575e-42
hsa-mir-6769b	223528863888072	380267606063083	744.098	98965
hsa-mir-6774	-0.446893692753863	440059958106355	0.0527244245523776	1
hsa-mir-6793	-172042568648068	279189997413527	1265.22	164479
hsa-mir-6802	0.129010613860416	246208614239378	0.456325646312757	1
hsa-mir-6803	0.16213987907033	424630109277297	0.742935237853007	1
hsa-mir-6821	-60985608307275	334843355756894	7.87646e-28	1.85884e-25
hsa-mir-6837	-196157694351036	255420061514199	0.349076	5.48049
hsa-mir-6842	-233351421945943	762864263730164	6.78245e-29	1.621e-26
hsa-mir-6852	0.136268154392653	266545030696283	0.350847718055069	1
hsa-mir-6866	-151909014775193	350604028530841	1026.89	135550
hsa-mir-6868	-227281692879082	25928872486048	23793.1	2.78379e+06
hsa-mir-6894	-137077908713384	336885776413816	1.00993e+07	9.67656e+08
hsa-mir-7-1	220030103946052	717051713778081	2.03108e-20	4.42776e-18
hsa-mir-708	-264680292027496	449132299830743	3.77025e+08	0.000294079617930081
hsa-mir-744	-0.825923147763765	837053753586005	1.46699e+09	0.00107090601201365
hsa-mir-760	-676780329725688	632954691748005	8.09126e-135	2.33028e-132
hsa-mir-766	129006221250637	703129432478495	4.23636	605.799
hsa-mir-769	271301039543841	912242543764595	9.50674e-32	2.31965e-29
hsa-mir-7706	-201656356305748	694948056010145	1.35914e-18	2.86778e-16
hsa-mir-7974	106506066717369	282890252486696	0.000242556023803738	0.014795917452028
hsa-mir-874	43304598509971	623323024735597	5.47214e-16	1.10537e-13
hsa-mir-92a1	198587188607508	137455744081922	5.56613e-10	1.04087e-07
hsa-mir-92a2	0.0108356622674617	969057757651099	0.969858890969563	1
hsa-mir-92b	0.829075323751891	986738956934367	0.00437796392587967	0.214520232368104
hsa-mir-93	501396884492086	11313068229878	2.58178e-85	7.30645e-83
hsa-mir-942	106646079565538	494212365771508	1.40235e+08	0.000117797653943075
hsa-mir-95	-416428949767382	630169347467104	2.18147e-10	4.12298e-08
hsa-mir-98	173431323832835	108775872446486	1.74588e-06	0.000312512
hsa-mir-99a	-514964415583293	618849263674684	0.566428	87.2298
hsa-mir-99b	-257551910345138	660950709517414	5.38351e+07	4.68365e+09
hsa-let-7a1	-0.243057622244253	59861711345222	0.243367656567786	1
hsa-let-7a2	23063411846315	519980162979969	0.660455	100.389
hsa-let-7a3	140747427487313	594286887910246	70526.8	7.40532e+07
hsa-let-7b	-148140097563177	140791227905836	18134.2	2.13983e+06
hsa-let-7c	-27194489502612	692152616159249	1.9757e-20	4.32678e-18
hsa-let-7d	-0.644520947396019	121548687100179	1.47088e+08	0.000122082702869211
hsa-let-7e	-314495259887235	840625276976367	2947.4	374320
hsa-let-7f1	-113185708515163	903817198960288	15305.5	1.83666e+06
hsa-let-7f2	-16064844773003	121893918578909	1.64177e-07	2.9716e-05
hsa-let-7g	0.0103351488665578	164627300566758	0.963723673518162	1
hsa-let-7i	-286463547072296	16426173101873	2.34328e-56	6.42058e-53
SNORD138	272114940933801	937329990147266	48.93	6752.33

## Sheet: Sheet2
	logFC	logCPM	PValue	adj,Pvalue
hsa-mir-125a	3.99843	7.72654	4.69916e-08	1.1043e-05
hsa-mir-30a	3.81526	7.91839	3.93465e-07	9.20709e-05
hsa-mir-99b	3.55057	5.09262	1.25098e-06	0.000291477
hsa-mir-10a	4.38204	12.1167	2.70512e-06	0.000627587
hsa-mir-141	2.21368	10.3758	8.60268e-05	0.0198722
hsa-mir-200c	1.94581	7.83691	8.87176e-05	0.020405
hsa-mir-4432	-1.17062	2.93334	9.80236e-05	0.0224474
hsa-mir-3609	2.58248	8.68979	0.000102654	0.0234051
hsa-mir-574	0.915457	7.71861	0.000149606	0.0339606
hsa-mir-146b	-1.39186	12.5668	0.000254193	0.0574475
hsa-mir-126	1.96897	5.47421	0.000271691	0.0611305
hsa-mir-103a1	0.960807	3.27614	0.000950412	0.212892
hsa-mir-181d	1.10792	2.70718	0.00106841	0.238255
hsa-mir-338	2.45123	6.13035	0.0020285	0.450327
AC002059,2	0.436038	8.94517	0.127583	1
hsa-mir-101-1	0.0453428	6.33389	0.848685	1
hsa-mir-101-2	-0.0571943	8.88679	0.824355	1
hsa-mir-103a2	0.232601	5.87641	0.334384	1
hsa-mir-106a	0.821542	3.47871	0.0949488	1
hsa-mir-106b	0.0554791	10.7011	0.745182	1
hsa-mir-107	-0.456977	6.31742	0.132639	1
hsa-mir-1179	-0.256558	3.39325	0.421924	1
hsa-mir-1248	0.279545	6.73922	0.630641	1
hsa-mir-1249	-0.0463486	3.61811	0.845658	1
hsa-mir-1255a	0.219491	3.14501	0.41974	1
hsa-mir-1270	0.106363	3.55965	0.685503	1
hsa-mir-1271	0.125954	4.0561	0.732582	1
hsa-mir-1273h	0.0616645	3.17247	0.805103	1
hsa-mir-1275	-0.852233	3.98854	0.0190941	1
hsa-mir-128-1	-0.149439	6.48127	0.445665	1
hsa-mir-1291	0.258588	4.96334	0.326746	1
hsa-mir-1295a	0.544199	8.13153	0.197869	1
hsa-mir-1301	0.303268	4.19868	0.297686	1
hsa-mir-1306	0.198488	2.3323	0.423582	1
hsa-mir-1307	-0.150473	8.51296	0.521921	1
hsa-mir-130a	-0.137373	5.16075	0.78122	1
hsa-mir-130b	-0.0177599	8.58703	0.930481	1
hsa-mir-132	0.381048	5.84507	0.153723	1
hsa-mir-140	0.31707	13.2886	0.130376	1
hsa-mir-142	-0.253696	16.7481	0.138247	1
hsa-mir-1468	0.45248	7.26175	0.0886159	1
hsa-mir-146a	-0.623425	13.9968	0.270944	1
hsa-mir-148a	0.476318	14.0168	0.197539	1
hsa-mir-148b	0.0805603	10.4398	0.665511	1
hsa-mir-150	0.606873	18.0435	0.116936	1
hsa-mir-151a	-0.955429	10.7758	0.110851	1
hsa-mir-151b	-0.719997	8.71509	0.249696	1
hsa-mir-152	0.614188	5.86169	0.153947	1
hsa-mir-1538	0.309879	2.36228	0.176091	1
hsa-mir-155	0.157232	16.1203	0.505058	1
hsa-mir-15a	0.362122	11.5795	0.394351	1
hsa-mir-15b	0.0917339	9.50396	0.661309	1
hsa-mir-16-1	0.171186	4.4427	0.640635	1
hsa-mir-16-2	0.0633113	8.63704	0.764854	1
hsa-mir-17	-0.00350576	10.3133	0.981925	1
hsa-mir-181c	0.596116	7.05027	0.0586152	1
hsa-mir-182	0.233262	9.28584	0.630967	1
hsa-mir-183	0.0972918	5.08529	0.850573	1
hsa-mir-184	0.294058	4.67137	0.364757	1
hsa-mir-185	0.219101	7.02386	0.4653	1
hsa-mir-186	-0.17274	13.9911	0.304481	1
hsa-mir-18a	0.169983	5.78083	0.428976	1
hsa-mir-190b	0.250699	3.72027	0.241133	1
hsa-mir-191	-0.133877	15.1502	0.480392	1
hsa-mir-1910	-0.556776	3.437	0.0230633	1
hsa-mir-192	-0.42544	12.1306	0.112194	1
hsa-mir-193a	0.504312	4.58895	0.160053	1
hsa-mir-193b	-1.17349	3.67307	0.0191369	1
hsa-mir-194-2	0.0219569	4.80199	0.968811	1
hsa-mir-195	0.178773	7.58584	0.605965	1
hsa-mir-197	0.081888	10.1526	0.696113	1
hsa-mir-1976	-0.328691	4.48665	0.162277	1
hsa-mir-199b	0.778593	4.57364	0.01388	1
hsa-mir-19a	-0.111164	6.69261	0.70954	1
hsa-mir-19b2	-0.155356	2.21241	0.611159	1
hsa-mir-200a	1.53295	5.07935	0.00486236	1
hsa-mir-200b	0.528407	5.19897	0.058889	1
hsa-mir-20a	0.0288402	11.0148	0.890856	1
hsa-mir-20b	0.47211	4.61376	0.360805	1
hsa-mir-21	-0.153623	15.6734	0.493721	1
hsa-mir-2110	0.136485	6.03952	0.510104	1
hsa-mir-2116	0.328225	4.17611	0.326692	1
hsa-mir-215	-0.0759422	4.82169	0.781723	1
hsa-mir-221	0.24213	12.0902	0.257718	1
hsa-mir-222	0.162954	10.6589	0.440558	1
hsa-mir-223	-0.676894	10.3368	0.0114938	1
hsa-mir-2277	-0.114916	3.84607	0.564333	1
hsa-mir-23a	0.359441	9.86823	0.101445	1
hsa-mir-23b	0.260542	7.55738	0.264294	1
hsa-mir-24-2	0.254058	4.6614	0.299277	1
hsa-mir-25	0.0706277	13.5217	0.677263	1
hsa-mir-26a1	0.0429026	6.31612	0.897256	1
hsa-mir-26a2	0.239747	6.1752	0.361868	1
hsa-mir-26b	-0.0068019	15.2889	0.966017	1
hsa-mir-27a	0.324888	11.5561	0.116315	1
hsa-mir-27b	0.0289821	12.7966	0.916799	1
hsa-mir-28	-0.0511007	15.0493	0.796364	1
hsa-mir-296	-0.219063	4.57612	0.601239	1
hsa-mir-29a	0.14627	15.1156	0.430853	1
hsa-mir-29b1	0.119874	4.71151	0.604502	1
hsa-mir-29b2	-0.343416	4.55455	0.217079	1
hsa-mir-29c	-0.429338	12.4094	0.13931	1
hsa-mir-301a	-0.104375	6.31749	0.694295	1
hsa-mir-301b	0.0193095	4.37671	0.950927	1
hsa-mir-30b	-0.00756586	12.3042	0.971988	1
hsa-mir-30c1	-0.466337	4.64524	0.0469157	1
hsa-mir-30d	-0.233692	14.8361	0.145104	1
hsa-mir-30e	-0.0892439	14.8234	0.597536	1
hsa-mir-3157	0.0221137	3.04274	0.984165	1
hsa-mir-3173	0.301262	3.16492	0.285275	1
hsa-mir-32	-0.30507	8.69929	0.295274	1
hsa-mir-3202-1	-0.333095	2.43749	0.262661	1
hsa-mir-320a	0.0330784	11.1843	0.862999	1
hsa-mir-324	0.328838	7.30034	0.329177	1
hsa-mir-328	0.0240255	7.2202	0.922684	1
hsa-mir-330	0.0860213	6.2841	0.672115	1
hsa-mir-331	0.468897	7.61802	0.105289	1
hsa-mir-335	0.523063	9.32171	0.0894046	1
hsa-mir-339	0.679835	9.6341	0.0433054	1
hsa-mir-33a	0.505339	4.1376	0.105277	1
hsa-mir-33b	0.300018	3.00398	0.278212	1
hsa-mir-340	0.202242	9.85445	0.445838	1
hsa-mir-342	-0.0663421	12.3552	0.773243	1
hsa-mir-345	-0.130339	8.43613	0.546905	1
hsa-mir-34a	0.587018	7.62313	0.175838	1
hsa-mir-3605	-0.0153933	4.38048	0.945789	1
hsa-mir-361	0.160243	12.732	0.342411	1
hsa-mir-3613	0.779625	5.15095	0.0686477	1
hsa-mir-3615	-0.0104876	7.62256	0.962442	1
hsa-mir-362	-0.248093	4.70783	0.42369	1
hsa-mir-363	0.410393	8.41847	0.427756	1
hsa-mir-3651	0.41834	4.31786	0.251542	1
hsa-mir-3681	1.86241	6.07127	0.0252814	1
hsa-mir-374a	-0.0109466	8.20988	0.962109	1
hsa-mir-374b	0.11058	7.8618	0.58021	1
hsa-mir-375	-0.797461	4.01703	0.133598	1
hsa-mir-378a	-0.116004	5.18855	0.684521	1
hsa-mir-3909	-0.229681	3.46187	0.273212	1
hsa-mir-3912	-0.153285	4.83588	0.500983	1
hsa-mir-3917	-0.0770089	2.47858	0.832348	1
hsa-mir-3928	0.136927	2.81878	0.492929	1
hsa-mir-421	0.517219	8.47608	0.0821661	1
hsa-mir-423	-0.0298086	14.0832	0.877234	1
hsa-mir-425	-0.01665	11.1741	0.934981	1
hsa-mir-4326	-0.435477	2.34534	0.219172	1
hsa-mir-4424	-0.56298	6.23457	0.352452	1
hsa-mir-4443	0.146081	4.30916	0.625238	1
hsa-mir-4446	0.142411	2.78911	0.590559	1
hsa-mir-4449	-0.249965	3.80875	0.352557	1
hsa-mir-4454	0.217709	3.89037	0.457551	1
hsa-mir-4464	-0.0149119	5.32711	0.96899	1
hsa-mir-4496	0.0939687	2.54947	0.665846	1
hsa-mir-4517	0.428834	2.78363	0.213165	1
hsa-mir-451a	0.712785	3.94558	0.0741501	1
hsa-mir-4521	0.215282	3.18129	0.562216	1
hsa-mir-4524a	-0.00859392	6.49815	0.96698	1
hsa-mir-454	-0.196724	8.39414	0.306678	1
hsa-mir-4661	0.296147	3.36362	0.249402	1
hsa-mir-4662a	0.0280285	5.30238	0.938026	1
hsa-mir-4685	0.0767403	2.72187	0.753698	1
hsa-mir-4775	0.243853	2.84318	0.396539	1
hsa-mir-4781	-0.0652314	3.18402	0.793837	1
hsa-mir-486-1	-0.219329	7.19844	0.408578	1
hsa-mir-486-2	-0.112211	4.98812	0.779601	1
hsa-mir-497	-0.0827708	5.67682	0.795989	1
hsa-mir-499a	0.257637	4.10876	0.303513	1
hsa-mir-5000	0.135537	2.70418	0.524056	1
hsa-mir-5001	-0.110379	3.33753	0.606662	1
hsa-mir-500a	-0.413152	7.44588	0.111093	1
hsa-mir-501	-0.333585	5.62716	0.285055	1
hsa-mir-5010	0.320362	3.81447	0.31363	1
hsa-mir-505	0.114359	5.93347	0.574411	1
hsa-mir-5091	0.0516715	2.70832	0.888818	1
hsa-mir-511	-0.0351297	3.75005	0.954197	1
hsa-mir-5196	0.0228515	4.31069	0.931608	1
hsa-mir-532	-0.299645	10.1041	0.195256	1
hsa-mir-548e	-0.246463	5.43883	0.276669	1
hsa-mir-548k	-0.00776423	5.98451	0.968024	1
hsa-mir-5690	0.0785371	2.88397	0.853377	1
hsa-mir-5696	-0.327522	2.52033	0.173099	1
hsa-mir-576	0.207766	5.37522	0.293955	1
hsa-mir-577	0.218174	8.44671	0.51929	1
hsa-mir-580	-0.163806	2.78676	0.499539	1
hsa-mir-589	0.272261	7.42356	0.186304	1
hsa-mir-590	0.0192907	5.87521	0.944928	1
hsa-mir-598	0.193756	6.5852	0.395007	1
hsa-mir-6125	0.379817	2.95824	0.142917	1
hsa-mir-627	0.17878	4.08914	0.53359	1
hsa-mir-628	0.196568	5.35029	0.314708	1
hsa-mir-629	0.193556	6.97716	0.441949	1
hsa-mir-641	0.0671246	4.53343	0.748091	1
hsa-mir-651	-0.0486406	4.2487	0.843159	1
hsa-mir-6513	-0.613702	2.83065	0.0165212	1
hsa-mir-6516	0.443712	2.80737	0.170091	1
hsa-mir-652	0.0589797	7.82644	0.78335	1
hsa-mir-659	-0.103143	4.05414	0.6287	1
hsa-mir-660	-0.266389	9.01515	0.322849	1
hsa-mir-664a	0.0917997	9.59932	0.716466	1
hsa-mir-664b	-0.185358	4.18323	0.456264	1
hsa-mir-671	0.109271	6.63883	0.629251	1
hsa-mir-6731	-0.213654	2.59499	0.368391	1
hsa-mir-6741	-0.125718	2.58864	0.607992	1
hsa-mir-6769b	0.0893933	3.86364	0.704791	1
hsa-mir-6774	0.146656	4.02888	0.446751	1
hsa-mir-6802	0.0292316	2.24174	1	1
hsa-mir-6803	0.161958	4.07247	0.557979	1
hsa-mir-6842	-0.172233	6.13148	0.390839	1
hsa-mir-6852	0.0940131	2.46475	0.644196	1
hsa-mir-6866	0.0819087	2.68057	0.786043	1
hsa-mir-6894	-0.087772	2.56405	0.699337	1
hsa-mir-7-1	0.304236	7.39519	0.121752	1
hsa-mir-744	-0.346105	7.79759	0.1351	1
hsa-mir-766	-0.0938266	7.15916	0.644876	1
hsa-mir-769	-0.0658428	9.39919	0.747991	1
hsa-mir-7706	-0.203319	5.70463	0.295918	1
hsa-mir-7974	-0.022231	2.75231	0.937815	1
hsa-mir-874	-0.560689	6.57595	0.123505	1
hsa-mir-92a1	-0.158085	13.9499	0.407698	1
hsa-mir-92a2	-0.159117	9.46311	0.422648	1
hsa-mir-92b	-0.0514015	9.78451	0.883311	1
hsa-mir-93	-0.051739	11.6972	0.760961	1
hsa-mir-942	-0.303524	4.9908	0.161757	1
hsa-mir-98	-0.0780917	11.083	0.684515	1
hsa-let-7a1	0.264556	5.71892	0.262049	1
hsa-let-7a2	0.17167	5.40527	0.54264	1
hsa-let-7a3	-0.101136	6.07275	0.687497	1
hsa-let-7b	0.774061	13.2754	0.00750397	1
hsa-let-7c	-0.0287622	5.15286	0.923466	1
hsa-let-7d	-0.154062	11.6854	0.38082	1
hsa-let-7e	0.570851	6.4262	0.22963	1
hsa-let-7f1	-0.165817	8.32942	0.447174	1
hsa-let-7f2	-0.091546	11.1901	0.651559	1
hsa-let-7g	-0.167382	16.2219	0.312114	1
hsa-let-7i	0.213835	14.6089	0.258281	1
SNORD138	0.315371	9.6862	0.458999	1
