# Supplementary material for: RNA Editing Alters miRNA Function in Chronic Lymphocytic Leukemia
Source: Cancers (Basel). 2020 May 5;12(5):1159. doi: 10.3390/cancers12051159 (PMC7280959; doi:10.3390/cancers12051159)
Supplement: Supplementary file 1 [file cancers-12-01159-s001.zip › table S3.xlsx]

## Sheet: Sheet1
Sample	Type	miRNA	Position	Editing_Type	Edited	Unedited	Editing_Level	p_value_BH
SRX3584061	B_Cell	hsa-mir-29a	48	CU	91	8763	0.0103846	1.86229e-55
SRX3584014	B_Cell	hsa-mir-29a	48	CU	18	1547	0.0116354	2.84316e-10
SRX3584034	B_Cell	hsa-mir-191	26	CU	24	1847	0.012994	2.8923e-15
SRX3584009	B_Cell	hsa-mir-29a	48	CU	91	6730	0.0135215	9.55586e-65
SRX3584053	B_Cell	hsa-mir-29a	48	CU	11	793	0.0138714	3.37496e-06
SRX3584009	B_Cell	hsa-mir-191	26	CU	47	2960	0.0158784	8.28956e-36
SRX3584045	B_Cell	hsa-mir-30e	27	CU	15	832	0.0180288	3.63203e-11
SRX3584042	B_Cell	hsa-mir-30e	26	CU	9	444	0.0202703	1.90961e-06
SRX3584061	B_Cell	hsa-mir-30e	27	CU	49	2347	0.0208777	3.95607e-43
SRX3584038	B_Cell	hsa-mir-93	27	CU	6	283	0.0212014	0.00029779
SRX3584026	B_Cell	hsa-mir-30e	27	CU	34	1531	0.0222077	2.25794e-30
SRX3584014	B_Cell	hsa-mir-191	26	CU	34	1526	0.0222805	1.01418e-29
SRX3584042	B_Cell	hsa-mir-30e	27	CU	10	443	0.0225734	1.08017e-07
SRX3584074	B_Cell	hsa-mir-30e	27	CU	11	434	0.0253456	2.47248e-09
SRX3584034	B_Cell	hsa-mir-30e	27	CU	7	249	0.0281124	1.71956e-05
SRX3584094	B_Cell	hsa-mir-30e	27	CU	5	154	0.0324675	0.00121823
SRX3584022	B_Cell	hsa-mir-30e	27	CU	10	300	0.0333333	2.47782e-09
SRX3584038	B_Cell	hsa-mir-30e	27	CU	27	692	0.0390173	2.73636e-30
SRX3584005	B_Cell	hsa-mir-30e	26	CU	5	101	0.049505	0.00032321
SRX3584042	B_Cell	hsa-mir-1468	29	CU	10	177	0.0564972	2.08972e-11
SRX3584026	B_Cell	hsa-mir-1468	29	CU	8	135	0.0592593	1.54273e-09
SRX3584014	B_Cell	hsa-mir-1468	29	CU	16	146	0.109589	5.09442e-24
SRX3584009	B_Cell	hsa-mir-1307	57	CU	5	42	0.119048	9.11465e-07
CLL9_0106	CLL	hsa-mir-184	64	CU	10	83	0.120482	4.02427e-14
SRX3584014	B_Cell	hsa-mir-499a	43	CU	6	41	0.146341	1.2858e-08
CLL9_0112	CLL	hsa-mir-184	64	CU	16	73	0.219178	1.32504e-28
217	CLL	hsa-mir-184	64	CU	19	85	0.223529	1.05968e-34
SRX3584042	B_Cell	hsa-mir-19a	63	CU	5	21	0.238095	4.84106e-08
SRX3584026	B_Cell	hsa-mir-106b	28	CU	25	98	0.255102	4.79993e-49
602	CLL	hsa-mir-184	64	CU	10	38	0.263158	8.14503e-18
SRX3584022	B_Cell	hsa-mir-184	64	CU	5	17	0.294118	1.20352e-08
SRX3584094	B_Cell	hsa-mir-1468	29	CU	8	27	0.296296	1.44728e-14
SRX3584022	B_Cell	hsa-mir-106b	28	CU	11	37	0.297297	3.16294e-21
SRX3584045	B_Cell	hsa-mir-106b	28	CU	22	72	0.305556	6.96696e-45
110	CLL	hsa-mir-184	64	CU	61	194	0.314433	2.73003e-128
204	CLL	hsa-mir-184	64	CU	11	34	0.323529	7.42644e-21
SRX3584042	B_Cell	hsa-mir-106b	28	CU	6	17	0.352941	4.33515e-11
SRX3584061	B_Cell	hsa-mir-106b	28	CU	57	160	0.35625	8.0413e-124
302	CLL	hsa-mir-184	64	CU	15	41	0.365854	1.64114e-30
SRX3584009	B_Cell	hsa-mir-106b	28	CU	24	65	0.369231	2.02631e-51
SRX3584038	B_Cell	hsa-mir-106b	28	CU	43	113	0.380531	1.01739e-94
SRX3584086	B_Cell	hsa-mir-184	64	CU	8	18	0.444444	1.15021e-15
SRX3584034	B_Cell	hsa-mir-184	64	CU	93	172	0.540698	1.01175e-224
222	CLL	hsa-mir-184	64	CU	38	54	0.703704	1.10158e-96
SRX3584014	B_Cell	hsa-mir-184	64	CU	208	286	0.727273	0
301	CLL	hsa-mir-184	64	CU	99	130	0.761538	4.33455e-263
SRX3584034	B_Cell	hsa-mir-106b	28	CU	21	26	0.807692	1.15747e-54
SRX3584042	B_Cell	hsa-mir-184	64	CU	214	242	0.884298	0
SRX3584014	B_Cell	hsa-mir-106b	28	CU	7	7	1	4.08008e-18
106	CLL	hsa-mir-31	18	CU	12	12	1	1.76803e-32
