# Supplementary material for: RNA Editing Alters miRNA Function in Chronic Lymphocytic Leukemia
Source: Cancers (Basel). 2020 May 5;12(5):1159. doi: 10.3390/cancers12051159 (PMC7280959; doi:10.3390/cancers12051159)
Supplement: Supplementary file 1 [file cancers-12-01159-s001.zip › table S4.xlsx]

## Sheet: Sheet1
Sample	Type	miRNA	Position	Editing_Type	Edited	Unedited	Editing_Level	p_value_BH
216	CLL	hsa-mir-664a	18	AG	11	1010	0.0108911	0.000112609
215	CLL	hsa-mir-664a	18	AG	8	714	0.0112045	0.00571201
SRX3584005	B_Cell	hsa-mir-184	62	AG	8	705	0.0113475	0.00297204
101	CLL	hsa-mir-664a	18	AG	8	681	0.0117474	0.00643137
CLL9_0112	CLL	hsa-mir-664a	18	AG	10	842	0.0118765	0.000145888
101	CLL	hsa-mir-421	61	AG	10	750	0.0133333	9.89984e-05
223	CLL	hsa-mir-421	61	AG	9	675	0.0133333	0.000221512
106	CLL	hsa-mir-664a	18	AG	8	581	0.0137694	0.000699482
102	CLL	hsa-mir-421	61	AG	8	577	0.0138648	0.00116157
SRX3584014	B_Cell	hsa-mir-532	34	AG	9	641	0.0140406	5.111e-05
SRX3584061	B_Cell	hsa-mir-200b	61	AG	11	780	0.0141026	5.45448e-07
102	CLL	hsa-mir-664a	18	AG	7	466	0.0150215	0.00357183
205	CLL	hsa-mir-421	61	AG	7	435	0.016092	0.002259
701	CLL	hsa-mir-664a	18	AG	15	930	0.016129	1.72533e-09
104	CLL	hsa-mir-3681	10	AG	7	420	0.0166667	0.00178774
108	CLL	hsa-mir-148b	37	AG	8	467	0.0171306	0.000186415
207	CLL	hsa-mir-664a	18	AG	10	565	0.0176991	5.40541e-06
106	CLL	hsa-mir-421	61	AG	21	1151	0.018245	7.04559e-16
208	CLL	hsa-mir-664a	18	AG	6	308	0.0194805	0.00770892
CLL9_0112	CLL	hsa-mir-148b	37	AG	8	405	0.0197531	8.92153e-05
224	CLL	hsa-mir-421	61	AG	10	502	0.0199203	8.68441e-07
215	CLL	hsa-mir-148b	37	AG	7	351	0.019943	0.000687825
302	CLL	hsa-mir-421	61	AG	10	478	0.0209205	1.35279e-06
501	CLL	hsa-mir-664a	18	AG	13	614	0.0211726	1.51313e-09
SRX3584014	B_Cell	hsa-mir-342	67	AG	7	330	0.0212121	9.61453e-05
701	CLL	hsa-mir-421	61	AG	6	273	0.021978	0.00459269
CLL9_0103	CLL	hsa-mir-421	61	AG	6	266	0.0225564	0.00657941
SRX3584038	B_Cell	hsa-mir-200b	61	AG	13	568	0.0228873	5.06613e-11
SRX3584009	B_Cell	hsa-mir-200b	61	AG	6	262	0.0229008	0.000306251
224	CLL	hsa-mir-3681	10	AG	27	1157	0.0233362	1.23815e-23
104	CLL	hsa-mir-664a	18	AG	10	427	0.0234192	4.53428e-07
206	CLL	hsa-mir-421	61	AG	9	380	0.0236842	3.93151e-06
217	CLL	hsa-mir-3681	10	AG	29	1119	0.025916	1.26051e-26
301	CLL	hsa-mir-3681	10	AG	8	273	0.029304	9.64097e-06
SRX3584026	B_Cell	hsa-mir-99a	13	AG	9	300	0.03	2.58057e-08
106	CLL	hsa-mir-200b	61	AG	7	233	0.0300429	2.67291e-05
211	CLL	hsa-mir-148b	37	AG	6	184	0.0326087	0.000451984
206	CLL	hsa-mir-664a	18	AG	7	214	0.0327103	3.26941e-05
CLL9_0112	CLL	hsa-mir-3681	10	AG	22	464	0.0474138	2.86328e-25
SRX3584014	B_Cell	hsa-mir-200b	61	AG	5	88	0.0568182	6.46377e-05
SRX3584009	B_Cell	hsa-mir-99a	13	AG	8	129	0.0620155	1.96227e-09
201	CLL	hsa-mir-3681	10	AG	5	58	0.0862069	2.90677e-05
219	CLL	hsa-mir-589	66	AG	5	45	0.111111	1.56697e-05
603	CLL	hsa-mir-589	66	AG	5	35	0.142857	3.35873e-06
SRX3584009	B_Cell	hsa-mir-589	26	AG	6	33	0.181818	1.59451e-09
CLL9_0101	CLL	hsa-mir-6503	59	AG	65	328	0.198171	1.87409e-121
102	CLL	hsa-mir-589	66	AG	5	25	0.2	5.54098e-07
108	CLL	hsa-mir-3157	70	AG	6	25	0.24	1.53974e-09
108	CLL	hsa-mir-6503	59	AG	8	31	0.258065	8.19617e-14
203	CLL	hsa-mir-6503	59	AG	6	22	0.272727	7.80461e-10
CLL9_0103	CLL	hsa-mir-6503	59	AG	110	325	0.338462	4.32726e-237
110	CLL	hsa-mir-6503	59	AG	628	1833	0.342608	0
602	CLL	hsa-mir-6503	59	AG	159	427	0.372365	0
222	CLL	hsa-mir-6503	59	AG	5	13	0.384615	1.3562e-08
224	CLL	hsa-mir-3157	70	AG	10	24	0.416667	1.71185e-20
SRX3584009	B_Cell	hsa-mir-23b	58	AG	10	22	0.454545	1.69632e-21
203	CLL	hsa-mir-499a	73	AG	5	5	1	1.76743e-11
