# Supplementary material for: RNA Editing Alters miRNA Function in Chronic Lymphocytic Leukemia
Source: Cancers (Basel). 2020 May 5;12(5):1159. doi: 10.3390/cancers12051159 (PMC7280959; doi:10.3390/cancers12051159)
Supplement: Supplementary file 1 [file cancers-12-01159-s001.zip › table S5.xlsx]

## Sheet: Sheet1
miR-184				miR-589				miR-3157				miR-6503
shared	edited	unedited		shared	edited	unedited		shared	edited	unedited		shared	edited	unedited
ENST00000263713 EPB41L5		ENST00000359676 NOL4L		ENST00000205061 GLG1	ENST00000083182 APPBP2	ENST00000009041 STARD3NL		ENST00000250405 BCL2L2	ENST00000274192 SRD5A1	ENST00000263697 DNAJC8			ENST00000083182 APPBP2	ENST00000254480 SMARCC1
ENST00000313860 LIMCH1		ENST00000371564 NFATC2		ENST00000262160 SMAD2	ENST00000215906 ASPHD2	ENST00000165698 REEP1		ENST00000267116 ANKRD52	ENST00000299977 SLFN5	ENST00000366592 GPR137B			ENST00000219320 SLC38A7	ENST00000262646 RAB2A
ENST00000368494 NUS1				ENST00000305428 MINAR1	ENST00000222002 SULT2A1	ENST00000209875 CBX5		ENST00000283148 UXS1		ENST00000377147 OR11A1			ENST00000237264 TBPL1	ENST00000288221 ERC2
ENST00000448404 SF1				ENST00000318709 AVL9	ENST00000222574 HBP1	ENST00000211413 PRRT1		ENST00000296471 CAMKV					ENST00000246229 PLAGL2	ENST00000335712 BCL11A
ENST00000553915 PRMT5				ENST00000369889 WBP1L	ENST00000223073 RBM28	ENST00000215829 SNRPD3		ENST00000308497 STOX2					ENST00000257600 DTX1	ENST00000370508 GOT1
ENST00000558256 FAM169B				ENST00000377861 PCDH9	ENST00000237264 TBPL1	ENST00000217740 RNF125		ENST00000366513 CNST					ENST00000267549 GPR65	ENST00000396057 FOXB1
ENST00000615252 GNB1				ENST00000426248 PKP4	ENST00000237380 MED28	ENST00000220676 RP1		ENST00000366997 LPGAT1					ENST00000324816 PPT2	ENST00000465254 KIAA0408
				ENST00000541110 TRERF1	ENST00000238892 CRIPT	ENST00000222553 NAMPT		ENST00000370440 ZNF644					ENST00000334660 CHP1	ENST00000506449 TRPC3
				ENST00000549143 CS	ENST00000239316 INSL4	ENST00000225388 NUFIP2		ENST00000392176 FAM106A					ENST00000344419 IYD	ENST00000579455 C18orf63
				ENST00000609686 GRIN2B	ENST00000245304 RAP2A	ENST00000227525 TMEM109		ENST00000395468 MAPK1IP1L					ENST00000357162 VPS13B	ENST00000608372 SCOC
					ENST00000247178 ATG14	ENST00000229405 ZNF76		ENST00000397195 PAFAH1B1					ENST00000371316 ACOT11	ENST00000610020 RPAP2
					ENST00000249504 HOXD11	ENST00000229595 ASF1A		ENST00000409951 TMEM177					ENST00000373314 NIBAN2	ENST00000635550 SEC24C
					ENST00000254950 VPS4A	ENST00000230053 B3GAT2		ENST00000425778 SRSF7					ENST00000375110 EPC1
					ENST00000255152 ZSWIM3	ENST00000231228 IL12B		ENST00000448418 MPPED2					ENST00000394232 SV2B
					ENST00000256447 CD180	ENST00000231887 EHHADH		ENST00000550683 ACVRL1					ENST00000396425 SEPTIN3
					ENST00000257192 DSG1	ENST00000236137 SLC19A2		ENST00000557176 STAC3					ENST00000397479 CNTN6
					ENST00000258169 MPHOSPH6	ENST00000245382 HROB		ENST00000599847 ZNF773					ENST00000398106 FAM153CP
					ENST00000258302 RGS8	ENST00000246672 NR1D1		ENST00000612692 DDHD1					ENST00000407627 ELAVL1
					ENST00000261024 SLC40A1	ENST00000247270 EVI2A							ENST00000407847 PRDM6
					ENST00000262238 YY1	ENST00000249377 LRRC17							ENST00000416160 ITSN2
					ENST00000263707 TFCP2L1	ENST00000251582 ADAMTS2							ENST00000442263 INTS6
					ENST00000263893 RWDD3	ENST00000253814 NDFIP1							ENST00000455836 ERP29
					ENST00000265069 ZFR	ENST00000255224 SYT4							ENST00000470872 TLE4
					ENST00000268711 MED9	ENST00000255305 XPO4							ENST00000507187 NAAA
					ENST00000268766 NEK8	ENST00000256001 ACTR3B							ENST00000511713 IPO11
					ENST00000272907 NYAP2	ENST00000256104 FABP4							ENST00000520164 EBF2
					ENST00000274031 SETD7	ENST00000261207 PPP1R12A							ENST00000565280 FAN1
					ENST00000280241 DLG2	ENST00000261558 AP5M1							ENST00000590561 APLP1
					ENST00000280527 CRIM1	ENST00000261973 RBM25							ENST00000594385 ZNF429
					ENST00000281146 C4orf33	ENST00000262053 ATF1							ENST00000611258	CD19
					ENST00000281708 FBXW7	ENST00000262244 MOB3B							ENST00000619556 GOLGA6L10
					ENST00000283206 TMEM87B	ENST00000262430 MLYCD							ENST00000633485 IQGAP1
					ENST00000284881 C21orf91	ENST00000262626 HPN
					ENST00000285896 CNOT8	ENST00000262713 AJUBA
					ENST00000285928 LRGUK	ENST00000263645 CD81
					ENST00000286091 PDIA4	ENST00000263674 ARHGEF17
					ENST00000287878 PRKAG2	ENST00000263846 SYT7
					ENST00000290209 SLC12A6	ENST00000263918 STRN
					ENST00000291527 TFF1	ENST00000263923 KDR
					ENST00000292478 PTCD1	ENST00000264935 CEP72
					ENST00000296220 OSBPL11	ENST00000265073 SUB1
					ENST00000296519 CEP44	ENST00000265140 SLF1
					ENST00000296721 AFAP1L1	ENST00000265271 RBM27
					ENST00000296953 CREBRF	ENST00000265381 APBA1
					ENST00000297130 MYOZ3	ENST00000265734 CDK6
					ENST00000297350 TNFRSF11B	ENST00000267622 TRIP11
					ENST00000297977 HDX	ENST00000267970 TSPAN3
					ENST00000298316 ARF6	ENST00000271277 CTTNBP2NL
					ENST00000299505 KIAA0355	ENST00000271417 ILDR2
					ENST00000300305 RUNX1	ENST00000274341 HAPLN1
					ENST00000302506 CDC25A	ENST00000274487 ADAMTS19
					ENST00000303391 MECP2	ENST00000277225 ZNF462
					ENST00000305233 PWWP2B	ENST00000278612 NPAT
					ENST00000305476 SEMA4C	ENST00000281321 POU4F2
					ENST00000305850 CENPN	ENST00000281928 MED13L
					ENST00000305997 MBOAT2	ENST00000282478	DSPP
					ENST00000309934 SEC22A	ENST00000284719 OLA1
					ENST00000311127 HEG1	ENST00000284984 ADAMTS1
					ENST00000311585 EDN3	ENST00000285124 PPP4R1
					ENST00000312719 HS3ST5	ENST00000286657 ADAMTS3
					ENST00000312814 TMEM168	ENST00000287020 GDF6
					ENST00000315571 LDLRAD3	ENST00000290039 CACHD1
					ENST00000316607 NSUN7	ENST00000290167 WNT4
					ENST00000317402 GEN1	ENST00000290231 NCOA5
					ENST00000322315	ENST00000290497 PLA2G4F
					ENST00000323327 C10orf67	ENST00000292823 PCYT1A
					ENST00000324288 CIITA	ENST00000293670 KRT83
					ENST00000324696 ASCC3	ENST00000295087 ARL5A
					ENST00000326397 RWDD4	ENST00000295902 PRICKLE2
					ENST00000326648 ZNF609	ENST00000296755 MAP1B
					ENST00000329627 PEX26	ENST00000296786 UBLCP1
					ENST00000330753 FLRT2	ENST00000297338 RAD21
					ENST00000331268 MORF4L1	ENST00000299084 SPRED1
					ENST00000332439 CYB5D1	ENST00000299167 PHKB
					ENST00000334318 PTBP3	ENST00000299413 TRIM44
					ENST00000335007 PPP1CC	ENST00000302035 SLAMF1
					ENST00000335125 DHRS4L2	ENST00000303562 FOS
					ENST00000336949 MID1IP1	ENST00000304053 NTRK2
					ENST00000337195 CTBP2	ENST00000304101 KCNS3
					ENST00000338876 HSFY1	ENST00000305344 HTR1E
					ENST00000339475 OTX2	ENST00000306107 ALCAM
					ENST00000340700 KCNK10	ENST00000307602 HOOK3
					ENST00000341329 RHBDD1	ENST00000307954 FNIP1
					ENST00000341547 LMO7	ENST00000308208 CCDC63
					ENST00000343619 ATP6V0A1	ENST00000311337 GNPDA1
					ENST00000344419 IYD	ENST00000311921 ZNF507
					ENST00000344762 CCDC15	ENST00000314425 ZMYM3
					ENST00000345317 SKAP2	ENST00000316334 LNX2
					ENST00000349213 ARID4B	ENST00000316793 OXTR
					ENST00000352385 IGDCC4	ENST00000317802 TSPYL6
					ENST00000353411 SKP1	ENST00000318063 MICU3
					ENST00000356609 SLC30A10	ENST00000318636 CA5B
					ENST00000357103 ADIPOR2	ENST00000319119 ZBTB34
					ENST00000357325 HDGF	ENST00000319331 LRRN1
					ENST00000357992 ELK4	ENST00000321560 PLD6
					ENST00000358677 SPATS2L	ENST00000321599 IP6K1
					ENST00000359546 CPLX2	ENST00000321801 BOLL
					ENST00000361131 PPP1R14C	ENST00000322128 TSPYL5
					ENST00000366574 RYR2	ENST00000322680 CAMK2G
					ENST00000366933 SPATA17	ENST00000322716 EPM2AIP1
					ENST00000367259 KLHL12	ENST00000323777 HSF5
					ENST00000367519 EPM2A	ENST00000324768 CREG2
					ENST00000367576 LTV1	ENST00000325110 HMGCS1
					ENST00000368775 C1orf68	ENST00000325418 HASPIN
					ENST00000369452 SHOC2	ENST00000326624 ZBTB33
					ENST00000369575 GAB3	ENST00000327835 ZNF704
					ENST00000369709 RAP1A	ENST00000327925 CCDC144NL
					ENST00000369864 AMIGO1	ENST00000328086 ZKSCAN2
					ENST00000369902 SUFU	ENST00000328299 ST6GALNAC3
					ENST00000370298 MTF2	ENST00000331327 PURA
					ENST00000370353 PRRG3	ENST00000331664 PCARE
					ENST00000371120 ATG4C	ENST00000331738 RSRC2
					ENST00000371130 TENM1	ENST00000332349 JRKL
					ENST00000371667 HECTD2	ENST00000332707 XPOT
					ENST00000371688 LCN8	ENST00000333129 FIGN
					ENST00000372837 CHCHD1	ENST00000336126 PCGF5
					ENST00000373233 CHD6	ENST00000337147 EZR
					ENST00000373433 RPRD1B	ENST00000337910 RHOBTB1
					ENST00000373625 KPNA6	ENST00000338056 RUNDC3B
					ENST00000373985	ENST00000339438 CSDE1
					ENST00000374888 ZXDB	ENST00000339865 USP47
					ENST00000375078 CAMK2N1	ENST00000340561 ACOXL
					ENST00000376004 POGLUT2	ENST00000340811 PKP2
					ENST00000376262 DGAT2	ENST00000341189 ARMCX3
					ENST00000377022 CASZ1	ENST00000341394 CAPRIN1
					ENST00000377275 ARL5B	ENST00000341423 HMGB1
					ENST00000377670 HIF3A	ENST00000341900 DLX1
					ENST00000379083 SLC26A3	ENST00000342016 CIR1
					ENST00000379090 ZNF774	ENST00000342048 RXFP1
					ENST00000380637 SH3BGR	ENST00000342160 HUWE1
					ENST00000380877 GABPB1	ENST00000342314 GOLGA8B
					ENST00000380956 IRF4	ENST00000344532 RCBTB2
					ENST00000381496 DIP2C	ENST00000344785 RBM38
					ENST00000381571 COMMD8	ENST00000345117 THAP1
					ENST00000381591 ZMYND11	ENST00000348035 RAC1
					ENST00000381679 SON	ENST00000348370 RNF111
					ENST00000381902 KLRC2	ENST00000350082 ICK
					ENST00000383657 HACD2	ENST00000351004 GNAI1
					ENST00000389194 LTN1	ENST00000355937 PRELID3B
					ENST00000390661 KRTAP4-4	ENST00000357175 PWWP3B
					ENST00000392194 MAP2	ENST00000357195 BCL11B
					ENST00000393892 CNP	ENST00000357618 HFE
					ENST00000394202 CNN3	ENST00000357632 CCR9
					ENST00000394232 SV2B	ENST00000358071 RAD9B
					ENST00000394295 ANXA4	ENST00000358689 ENTPD4
					ENST00000396578 COL4A3	ENST00000358912 PELI1
					ENST00000396671 THRB	ENST00000359139 PPP6R2
					ENST00000398653 THADA	ENST00000359856 ARPC5
					ENST00000400301 USP48	ENST00000359865 MTCL1
					ENST00000402956 DGKA	ENST00000360202 KIRREL2
					ENST00000405384 ATL2	ENST00000360418 UGT1A1
					ENST00000407467 WNT10B	ENST00000361337 TOP1
					ENST00000409133 TRABD2A	ENST00000361354 NCKAP1
					ENST00000412615 TRAFD1	ENST00000361923 PER3
					ENST00000415745 FLACC1	ENST00000362063 ZNF652
					ENST00000416379 TMEM130	ENST00000366630 SIPA1L2
					ENST00000419234 BRAP	ENST00000366968 VASH2
					ENST00000419673 ARHGAP28	ENST00000367674 TNR
					ENST00000422497 ORC5	ENST00000367696 RC3H1
					ENST00000423902 CHD7	ENST00000367771 SCYL3
					ENST00000427975 SLC13A1	ENST00000368491 CEP85L
					ENST00000428304 ABHD4	ENST00000368494 NUS1
					ENST00000430069 TBL1XR1	ENST00000368608 TSPYL1
					ENST00000432116 SHISA6	ENST00000368850 SLC16A10
					ENST00000433224 LRRTM1	ENST00000369183 FAM204A
					ENST00000433355 SHPRH	ENST00000369301 NHLRC2
					ENST00000434410 HEMK1	ENST00000369327 MAP3K7
					ENST00000438844 SERPINB13	ENST00000369500 MAB21L3
					ENST00000440082 GGCT	ENST00000369750 TPBG
					ENST00000441972 PIK3IP1	ENST00000369831 GSTM2
					ENST00000443120 ANKRD39	ENST00000369851 GNAI3
					ENST00000450950 ATP13A4	ENST00000369878 CNNM2
					ENST00000456098	ENST00000370056 VAV3
					ENST00000457194 AKR7L	ENST00000370228 TWNK
					ENST00000457361 IKZF2	ENST00000370742 ADGRL4
					ENST00000461497 PLOD2	ENST00000371139 SH2D1A
					ENST00000461745 ROBO2	ENST00000371471 ZNF217
					ENST00000464622 TBC1D32	ENST00000371602 ADNP
					ENST00000475243 VAPB	ENST00000371833 BEND5
					ENST00000479896 PTPRE	ENST00000372453 PIH1D3
					ENST00000483233 ABHD14B	ENST00000373055 CDCA8
					ENST00000485775 STRIP1	ENST00000373184 PTPRT
					ENST00000487519 TFAM	ENST00000373479 RNF8
					ENST00000488729 KIDINS220	ENST00000373517 NAP1L2
					ENST00000491718 TNRC6A	ENST00000373664 RBL1
					ENST00000502773 PDGFC	ENST00000374423 ZDBF2
					ENST00000506955 FAM193B	ENST00000374720 SLC44A1
					ENST00000511480 N4BP2	ENST00000375180 FAM120C
					ENST00000513000 INPP4B	ENST00000375835 SHC3
					ENST00000514140 FAM47E-STBD1	ENST00000375859 SPIN1
					ENST00000518318 POU6F2	ENST00000376572 KIAA2013
					ENST00000518374 COPS5	ENST00000376896 RORB
					ENST00000522111 TRNP1	ENST00000377110 TRPM3
					ENST00000523898	ENST00000377411 GPR157
					ENST00000525826 FOLH1	ENST00000378251 LRRC47
					ENST00000534300 AMBRA1	ENST00000379361 PTCHD1
					ENST00000538168 ST8SIA5	ENST00000379558 TOGARAM2
					ENST00000538502 SORT1	ENST00000379579 SPDYA
					ENST00000538711 DAG1	ENST00000379938 RREB1
					ENST00000539084 NCAPD2	ENST00000379965 TRIM22
					ENST00000539563 LSAMP	ENST00000380009 ARSK
					ENST00000541377 CLASP1	ENST00000380672 BNC2
					ENST00000544450 EVL	ENST00000381854 CDC37L1
					ENST00000546735 TROAP	ENST00000382199 IGF2BP2
					ENST00000546954 TRIAP1	ENST00000382353 FGF9
					ENST00000550722 HECTD4	ENST00000392102 TTLL4
					ENST00000553888 VIPAS39	ENST00000392717 COBLL1
					ENST00000554752 MAP3K9	ENST00000392834 DPAGT1
					ENST00000561890 MUC22	ENST00000393077 VTI1A
					ENST00000580356 PFAS	ENST00000393249 OSBPL8
					ENST00000587419 ZNF519	ENST00000393543 MDM1
					ENST00000602149 ZNF549	ENST00000394264 FAM122A
					ENST00000604624 KCNMA1	ENST00000394806 C16orf87
					ENST00000606514 ADAT2	ENST00000394961 SMARCAD1
					ENST00000610401 SSBP3	ENST00000395290 CELF1
					ENST00000611250 JADE3	ENST00000395323 LBH
					ENST00000612396	ENST00000395812 CAST
					ENST00000614556 DCAF7	ENST00000396044 AR
					ENST00000615877 NLRC3	ENST00000396062 FKBP3
					ENST00000616430 PCDHGB6	ENST00000397149 SMU1
					ENST00000617979 GALE	ENST00000397358 HMBOX1
					ENST00000618621 LPP	ENST00000397752 MET
					ENST00000619243 C10orf142	ENST00000398417 SMAD4
					ENST00000619952 KRT8	ENST00000398540 FRMD4B
					ENST00000619988 TRIP6	ENST00000398805 HSDL2
					ENST00000622502	ENST00000399875 TMEM121B
					ENST00000622533 CHD1L	ENST00000401395 KIAA1671
					ENST00000623932	ENST00000402905 CARF
					ENST00000632547 SPDYE16	ENST00000403491 NFIA
						ENST00000403542 RBM39
						ENST00000403729 ANTXR2
						ENST00000407418 CBX6
						ENST00000409085 AAK1
						ENST00000409195 XIRP2
						ENST00000410042 AC092587.1
						ENST00000410059 DPP10
						ENST00000410080 PRPF40A
						ENST00000412050 CPEB3
						ENST00000412718 NUTM2D
						ENST00000414144 ZNF200
						ENST00000415922 ZNF322
						ENST00000416415 SMYD2
						ENST00000416496 E2F7
						ENST00000416904 ZNF740
						ENST00000422003 TBCEL
						ENST00000422132	NXPE3
						ENST00000425103 KIAA0232
						ENST00000425778 SRSF7
						ENST00000426654 NFAT5
						ENST00000427635 HERC4
						ENST00000427738 CYLD
						ENST00000429644 GBE1
						ENST00000429762 VSX1
						ENST00000432566 GOLGA8A
						ENST00000438720 COG1
						ENST00000440613 CDC123
						ENST00000442697 DNAJB14
						ENST00000444457 PMPCB
						ENST00000444832 E2F6
						ENST00000445692 APLF
						ENST00000446231 SMG1
						ENST00000446377 ZMIZ1
						ENST00000448387 GOLGA8N
						ENST00000451191 GULP1
						ENST00000452959 MOBP
						ENST00000454872 NAALADL2
						ENST00000457475 CAMK2B
						ENST00000457714 NLGN1
						ENST00000457772 ST6GAL1
						ENST00000461221 BRCA1
						ENST00000462315 PARP9
						ENST00000466490 SRPRB
						ENST00000480058 PRPF4B
						ENST00000480283 ATRX
						ENST00000483235 STAG1
						ENST00000489615 RABGAP1L
						ENST00000496811 DHX36
						ENST00000498508 PROX1
						ENST00000498707 ADAMTS9
						ENST00000500893 ZCCHC3
						ENST00000505658 LUC7L3
						ENST00000510930 PPWD1
						ENST00000511739 USP38
						ENST00000511884 PCDH7
						ENST00000518800 MTFR1
						ENST00000520539 UBR5
						ENST00000525842 ZBTB44
						ENST00000526619 GOLGA8F
						ENST00000535902 MANSC1
						ENST00000538183 SOD2
						ENST00000539115 ZFX
						ENST00000539905 PDYN
						ENST00000540664 LCOR
						ENST00000543580 GPR176
						ENST00000544951 ITPR1
						ENST00000545145 RBM19
						ENST00000545260 PARD3
						ENST00000546590 TMTC2
						ENST00000549982 MRPL42
						ENST00000550418 RBFOX1
						ENST00000552448 TUBA1C
						ENST00000554659 VTI1B
						ENST00000556492 NAA30
						ENST00000558084 KMT2C
						ENST00000558181 ICE2
						ENST00000560079 ZNF592
						ENST00000564734 HERC2
						ENST00000565280 FAN1
						ENST00000565417 BOLA2-SMG1P6
						ENST00000565468 TMEM178B
						ENST00000569871 NOB1
						ENST00000570137 CDYL2
						ENST00000571133 RSL1D1
						ENST00000574285 C16orf72
						ENST00000582970 RNF213
						ENST00000586604 RNF165
						ENST00000589881 ZNF24
						ENST00000590758 GJC1
						ENST00000592782 NMT1
						ENST00000599177 ZNF615
						ENST00000599847 ZNF773
						ENST00000602794 NRG3
						ENST00000607535 ASDURF
						ENST00000610283 DPF3
						ENST00000610581 SPRY1
						ENST00000610854 NEFL
						ENST00000611864 MGAT4C
						ENST00000612154 SORCS1
						ENST00000612635 ALOX5
						ENST00000613246 PTPRJ
						ENST00000613671 HOXA10
						ENST00000614239 LHX1
						ENST00000617335 MTX3
						ENST00000617872 MICOS10
						ENST00000620073 HSP90AB1
						ENST00000620285 NPIPB2
						ENST00000622999 RNF114
						ENST00000626993 HIPK1
						ENST00000628452 METTL14
						ENST00000631420 LIMS3
						ENST00000632758 LIMS4
						ENST00000635628 SLC35A2
