# Supplementary material for: RNA Editing Alters miRNA Function in Chronic Lymphocytic Leukemia
Source: Cancers (Basel). 2020 May 5;12(5):1159. doi: 10.3390/cancers12051159 (PMC7280959; doi:10.3390/cancers12051159)
Supplement: Supplementary file 1 [file cancers-12-01159-s001.zip › Table S6.xlsx]

## Sheet: Tabelle1
Patient characteristics according to miRNA editing
	Number of patients
	no miRNA editing	miRNA editing
del11q	1	8
del13q	5	14
del17p	1	3
Trisomy12	3	3
normal	2	3
not determined	1	0
