# Supplementary material for: RNA Editing Alters miRNA Function in Chronic Lymphocytic Leukemia
Source: Cancers (Basel). 2020 May 5;12(5):1159. doi: 10.3390/cancers12051159 (PMC7280959; doi:10.3390/cancers12051159)
Supplement: Supplementary file 1 [file cancers-12-01159-s001.zip › Table S7.xlsx]

## Sheet: Tabelle1
Patient characteristics according to miR-184, miR-3157 editing
	Number of patients		Number of patients
	no miR-184 editing	miR-184 editing	no miR-3157 editing	miR-3157 editing
del11q	6	3	9	0
del13q	14	5	19	0
del17p	4	0	3	1
Trisomy12	6	0	5	1
normal	4	1	5	0
not determined	1	0	1	0
