# Supplementary material for: RNA Editing Alters miRNA Function in Chronic Lymphocytic Leukemia
Source: Cancers (Basel). 2020 May 5;12(5):1159. doi: 10.3390/cancers12051159 (PMC7280959; doi:10.3390/cancers12051159)
Supplement: Supplementary file 1 [file cancers-12-01159-s001.zip › Table S8.xlsx]

## Sheet: Tabelle1
Multivariate analysis
	HR	95% CI	p-value
IGHV unmutated	2.5	0.89-7.1	0.083
del17p or del11q	1.9	0.74-4.7	0.186
miR-3157 editing	10	1955-08-01	0.0076
HR: Hazard Ratio
CI: Confidence Interval
